# Supplementary material for: Hepatic Transcriptomics of Broilers with Low and High Feed Conversion in Response to Caloric Restriction
Source: Metabolites. 2024 Nov 14;14(11):625. doi: 10.3390/metabo14110625 (PMC11596519; doi:10.3390/metabo14110625)
Supplement: Supplementary file 1 [file metabolites-14-00625-s001.zip]

Archive with 2 entries (2 files):
- Supplementary_Table_S1_proof.xlsx
- Supplementary_Table_S2_proof.xlsx
