# Supplementary material for: Hepatic Transcriptomics of Broilers with Low and High Feed Conversion in Response to Caloric Restriction
Source: Metabolites. 2024 Nov 14;14(11):625. doi: 10.3390/metabo14110625 (PMC11596519; doi:10.3390/metabo14110625)
Supplement: Supplementary file 1 [file metabolites-14-00625-s001.zip › Supplementary_Table_S1_proof.xlsx]

## Sheet: DIets
Supplementary Table S1. Feed ingredients and analysed chemical composition (as-fed basis) as reported previously [18,23].
	Experimental diet
	Starter, 1–8 d	Grower, 9–20 d	Finisher, 21–37 d
Feed ingredient (%)
Corn	56.392	61.772	63.928
Soybean meal	37.032	31.432	29.068
Soybean oil	2.284	2.676	3.412
Monocalcium phosphate	1.46	1.412	1.24
Calcium carbonate	1.372	1.28	1.16
DL-Methionine	0.352	0.308	0.256
Natrium bicarbonate	0.204	0.212	0.136
Lysine-HCL 98	0.14	0.148	0.044
Salt	0.12	0.12	0.156
L-Threonine	0.044	0.04	0
Premix	0.6	0.6	0.6
Chemical composition (g/kg DM)
DM	882	885	879
CP	228	207	194
Crude fat	51.1	47.5	61
Crude fiber	28	29	30.1
Crude ash	52.6	50	46.3
Starch	356	388	401
Sugar	55	49.9	45.4
Calcium	8.88	8.39	7.63
Phosphorus	6.9	7.05	6.66
ME, MJ/kg	12	12	12.4
* Siegerstetter, S.-C.; Petri, R.M.; Magowan, E.; Lawlor, P.G.; Zebeli, Q.; O'Connell, N.E.; Metzler-Zebeli, B.U. Feed restriction modulates the fecal microbiota composition, nutrient retention, and feed efficiency in chickens divergent in residual feed intake. Front. Microbiol. 2018, 9, 2698.
** Metzler-Zebeli, B.U.; Siegerstetter, S.-C.; Magowan, E.; Lawlor, P.G.; Petri, R.M.; O´ Connell, N.E.; Zebeli, Q. Feed restriction modifies intestinal microbiota-host mucosal networking in chickens divergent in residual feed intake. mSystems 2019, 4.
1Provided per kilogram of complete starter diet (Garant - Tiernahrung GmbH, Pöchlarn, Austria): 12,500 IU of vitamin A, 5,000 IU of vitamin D3, 75.0 mg of vitamin E, 6.0 mg of vitamin K3, 2.50 mg of vitamin B1, 7.0 mg of vitamin B2, 4.50 mg of vitamin B6, 0.025 mg of vitamin B12, 60.0 mg of nicotinic acid, 15.0 mg of pantothenic acid, 1.0 mg of folic acid, 0.25 mg of biotin, 1,582.065 mg of choli…
