# Supplementary material for: Hepatic Transcriptomics of Broilers with Low and High Feed Conversion in Response to Caloric Restriction
Source: Metabolites. 2024 Nov 14;14(11):625. doi: 10.3390/metabo14110625 (PMC11596519; doi:10.3390/metabo14110625)
Supplement: Supplementary file 1 [file metabolites-14-00625-s001.zip › Supplementary_Table_S2_proof.xlsx]

## Sheet: Gene expression
Hepatic transcriptomics of broilers with low and high feed conversion in response to calorie restriction
Adewunmi O. Omotoso, Henry Reyer, Michael Oster, Siriluck Ponsuksili, Barbara Metzler-Zebeli, Klaus Wimmers
Supplementary Table S2. Gene expression and enrichment analysis in the liver of low and high RFI broiler chickens subjected to an ad libitum vs. a restrictive feeding regimen.
			Low RFI vs. high RFI (ad libitum feeding)				Low RFI vs. high RFI (restricted feeding)				Restrictive vs. ad libitum feeding (low RFI)				Restrictive vs. ad libitum feeding (high RFI)
ChiGene-1.0-ST Probeset	Gene_symbol	Ensembl-ID	log2 fold change	P-value	B-H adjusted P-value	False discovery rate	log2 fold change	P-value	B-H adjusted P-value	False discovery rate	log2 fold change	P-value	B-H adjusted P-value	False discovery rate	log2 fold change	P-value	B-H adjusted P-value	False discovery rate
15459533	2KTGRL	ENSGALG00000055137	0.0565613	0.609312	0.93775	0.841573	0.103585	0.367831	0.935774	0.886537	0.188637	0.105627	0.995969	0.995969	0.0284907	0.796566	0.966456	0.829341
15403705	5_8S_rRNA	ENSGALG00000039489	-0.0537547	0.285593	0.829327	0.74427	0.0224469	0.664419	0.97324	0.922033	-0.00773943	0.880955	0.998509	0.998509	0.0235684	0.63738	0.928459	0.796735
15551255	5_8S_rRNA	ENSGALG00000039489	-0.0537547	0.285593	0.829327	0.74427	0.0224469	0.664419	0.97324	0.922033	-0.00773943	0.880955	0.998509	0.998509	0.0235684	0.63738	0.928459	0.796735
15552319	5S_rRNA	ENSGALG00000028788	-0.104361	0.531698	0.918746	0.824518	0.203753	0.241538	0.893891	0.846858	-0.244564	0.161625	0.995969	0.995969	-0.343956	0.0448136	0.499315	0.428475
15528972	A1CF	ENSGALG00000003765	0.0395758	0.73478	0.964561	0.865634	0.0424404	0.725621	0.980358	0.928776	0.0962717	0.427691	0.995969	0.995969	0.0142555	0.902805	0.985351	0.845556
15390000	A2M	ENSGALG00000046360	0.0181608	0.804526	0.973638	0.87378	0.0564325	0.459102	0.951494	0.90143	0.0318747	0.674994	0.995969	0.995969	-0.0427186	0.56125	0.907089	0.778397
15389916	A2ML1		-0.0896216	0.441224	0.889826	0.798564	0.0276528	0.817719	0.986722	0.934805	-0.0269347	0.822369	0.996375	0.996375	0.0350341	0.762526	0.958402	0.822429
15480806	A2ML4	ENSGALG00000000293	0.052547	0.664271	0.949599	0.852207	0.418728	0.0018636	0.391302	0.370714	0.119269	0.343754	0.995969	0.995969	-0.352007	0.00593666	0.313076	0.268659
15401652	A4GALT	ENSGALG00000014128	0.320017	0.0281278	0.60261	0.540805	0.0332911	0.819173	0.986722	0.934805	0.127395	0.384142	0.995969	0.995969	-0.225914	0.11476	0.618723	0.530942
15545524	A4GNT	ENSGALG00000006600	-0.0376397	0.782742	0.971998	0.872308	-0.155577	0.274796	0.906654	0.85895	-0.254926	0.077705	0.995969	0.995969	-0.0617091	0.651518	0.933418	0.80099
15552414	AAAS	ENSGALG00000032843	-0.208918	0.0457742	0.6495	0.582887	-0.077038	0.465336	0.952701	0.902574	-0.103023	0.330369	0.995969	0.995969	0.182933	0.0782906	0.582376	0.499752
15550129	AADAC	ENSGALG00000010364	-0.127318	0.250277	0.81104	0.727858	-0.00341734	0.975984	0.997528	0.945042	-0.155824	0.175665	0.995969	0.995969	-0.0250881	0.819123	0.969894	0.832291
15470706	AADACL4L1	ENSGALG00000041400	-0.118482	0.373757	0.865073	0.77635	-0.150099	0.277702	0.906654	0.85895	-0.0504018	0.713386	0.995969	0.995969	0.218179	0.106101	0.613646	0.526586
15470701	AADACL4L3	ENSGALG00000021598	-0.0802603	0.558798	0.924791	0.829943	-0.13236	0.353469	0.930524	0.881564	-0.0690647	0.626687	0.995969	0.995969	0.143556	0.298343	0.79208	0.679705
15470713	AADACL4L5		0.0833227	0.363519	0.860678	0.772406	-0.00414563	0.96495	0.997292	0.944819	-0.00225418	0.980937	0.999358	0.999358	-0.0814313	0.374383	0.832501	0.71439
15502671	AADAT	ENSGALG00000009655	0.133636	0.474795	0.901531	0.809068	-0.0625009	0.74602	0.982307	0.930623	0.169924	0.380872	0.995969	0.995969	0.0987883	0.596648	0.917839	0.787621
15413707	AAGAB	ENSGALG00000007887	-0.0337184	0.675757	0.952162	0.854507	0.111143	0.187939	0.873787	0.827813	0.0957261	0.255228	0.995969	0.995969	0.018301	0.820252	0.970215	0.832567
15471098	AAK1	ENSGALG00000039261	0.00586474	0.934504	0.9923	0.890528	0.0126894	0.863633	0.991508	0.93934	0.0733803	0.323971	0.995969	0.995969	0.0548262	0.44428	0.863908	0.741342
15471075	AAK1	ENSGALG00000041911	0.0323923	0.643314	0.945632	0.848646	-0.0148451	0.83735	0.989357	0.937301	0.070402	0.333459	0.995969	0.995969	0.0528548	0.451069	0.866703	0.743741
15471093	AAK1	ENSGALG00000041911	0.149138	0.269376	0.822256	0.737924	0.396789	0.00670022	0.535022	0.506871	0.141514	0.310613	0.995969	0.995969	-0.404413	0.00444928	0.289706	0.248604
15408454	AAMDC	ENSGALG00000041949	0.0179932	0.878933	0.984753	0.883755	0.0881509	0.472554	0.954206	0.904	-0.167549	0.176323	0.995969	0.995969	-0.273693	0.0255473	0.434623	0.372961
15533835	AAMP	ENSGALG00000011445	0.0269753	0.766363	0.969928	0.87045	-0.0270644	0.773332	0.985045	0.933216	0.0493099	0.600266	0.995969	0.995969	0.049399	0.586918	0.915642	0.785736
15442427	AANAT	ENSGALG00000001955	-0.158553	0.0631425	0.671889	0.602979	-0.0905215	0.296918	0.911111	0.863173	-0.0853733	0.324818	0.995969	0.995969	0.163701	0.055438	0.531661	0.456232
15464245	AAR2	ENSGALG00000001034	0.0536722	0.532609	0.919032	0.824775	0.0771854	0.387207	0.9404	0.89092	0.0742153	0.405543	0.995969	0.995969	-0.0566424	0.510314	0.891793	0.76527
15414517	AARS	ENSGALG00000001965	-0.100955	0.287411	0.829484	0.744411	0.208212	0.0384092	0.717764	0.679998	-0.0188216	0.846834	0.998509	0.998509	-0.126078	0.186001	0.706894	0.606604
15487729	AARS2	ENSGALG00000035337	-0.0036566	0.963174	0.99601	0.893858	-0.0702765	0.393824	0.942155	0.892583	-0.0128534	0.87543	0.998509	0.998509	0.0610797	0.442545	0.863434	0.740935
15482727	AARSD1	ENSGALG00000002880	-0.0207077	0.787859	0.972137	0.872433	-0.147015	0.0714295	0.802937	0.76069	-0.0935862	0.244486	0.995969	0.995969	0.0741362	0.338357	0.812954	0.697617
15505122	AASDH	ENSGALG00000013764	0.0126613	0.8969	0.988089	0.886749	0.261568	0.0134588	0.634843	0.60144	0.171265	0.0970338	0.995969	0.995969	-0.102965	0.295818	0.790378	0.678244
15407905	AASDHPPT	ENSGALG00000027981	0.0274458	0.827767	0.976656	0.876489	-0.0552098	0.672727	0.974204	0.922946	-0.0631445	0.629151	0.995969	0.995969	-0.0353805	0.779169	0.962867	0.826261
15385577	AASS	ENSGALG00000008953	0.290347	0.107228	0.715816	0.6424	0.05862	0.74895	0.982746	0.931039	-0.119629	0.514695	0.995969	0.995969	-0.468596	0.0115117	0.361182	0.30994
15445541	AATF	ENSGALG00000005420	0.0948455	0.429617	0.887212	0.796218	-0.0568299	0.646514	0.971262	0.920158	-0.041696	0.736327	0.995969	0.995969	-0.0797116	0.506238	0.890144	0.763856
15441538	AATK	ENSGALG00000006901	-0.274409	0.0133644	0.542128	0.486526	-0.0161114	0.883249	0.991508	0.93934	-0.113075	0.306352	0.995969	0.995969	0.177445	0.100717	0.613646	0.526586
15430516	ABAT	ENSGALG00000007334	0.0209832	0.886081	0.986861	0.885646	-0.361898	0.0216933	0.667387	0.632272	0.0168781	0.91135	0.998509	0.998509	0.357793	0.0190144	0.412286	0.353793
15564591	ABCA1	ENSGALG00000015433	-0.0497175	0.678601	0.952774	0.855056	-0.00243548	0.984334	0.997805	0.945305	0.0561238	0.651414	0.995969	0.995969	0.108277	0.369063	0.826579	0.709309
15452529	ABCA13	ENSGALG00000044261	0.000158592	0.998638	0.999545	0.89703	0.0898884	0.353061	0.930524	0.881564	0.0808091	0.403226	0.995969	0.995969	-0.00923795	0.920811	0.986514	0.846554
15452545	ABCA13		-0.00769039	0.932766	0.992116	0.890363	-0.0114485	0.903431	0.993372	0.941105	-0.0549407	0.561332	0.995969	0.995969	-0.0358018	0.694813	0.943611	0.809737
15539647	ABCA4	ENSGALG00000005752	-0.0400911	0.647846	0.946951	0.84983	0.0979258	0.284432	0.909361	0.861515	0.0414526	0.648206	0.995969	0.995969	-0.016382	0.851757	0.976174	0.83768
15443030	ABCA8	ENSGALG00000021399	-0.123941	0.368371	0.862681	0.774203	0.0296646	0.834314	0.989357	0.937301	-0.0189115	0.893897	0.998509	0.998509	0.0753649	0.582987	0.914649	0.784884
15443062	ABCA9	ENSGALG00000021395	-0.00797204	0.9235	0.991954	0.890217	0.152934	0.0817955	0.810818	0.768156	0.114666	0.187678	0.995969	0.995969	-0.0302954	0.715418	0.947582	0.813145
15443074	ABCA9	ENSGALG00000021395	-0.142502	0.201795	0.785803	0.705209	0.142345	0.217645	0.888547	0.841795	-0.0284553	0.803278	0.995969	0.995969	-0.0282986	0.797624	0.966456	0.829341
15443080	ABCA9	ENSGALG00000021395	-0.0180856	0.874168	0.983319	0.882468	0.158181	0.186413	0.873787	0.827813	0.0132045	0.91105	0.998509	0.998509	-0.126891	0.270708	0.771782	0.662286
15443090	ABCA9	ENSGALG00000021395	-0.0973055	0.346542	0.854612	0.766961	-0.0150841	0.887179	0.991593	0.93942	0.00434078	0.967429	0.998509	0.998509	0.11673	0.260143	0.764965	0.656436
15443095	ABCA9	ENSGALG00000021395	-0.164548	0.103686	0.70851	0.635844	0.30839	0.00465887	0.494599	0.468576	0.0508181	0.621153	0.995969	0.995969	-0.0930244	0.351266	0.819218	0.702992
15443101	ABCA9	ENSGALG00000021395	0.27534	0.0305702	0.607318	0.545031	0.125401	0.327943	0.923112	0.874542	0.0439586	0.730057	0.995969	0.995969	-0.356782	0.00609447	0.315988	0.271158
15443106	ABCA9	ENSGALG00000021395	0.233192	0.0384177	0.637212	0.571858	0.144988	0.204561	0.885965	0.839349	0.177526	0.122478	0.995969	0.995969	-0.200655	0.0725431	0.571253	0.490207
15457159	ABCB1	ENSGALG00000008912	0.0226215	0.880415	0.98518	0.884139	0.0284319	0.855066	0.991508	0.93934	-0.0397703	0.798383	0.995969	0.995969	-0.0908238	0.546837	0.904939	0.776552
15496476	ABCB10	ENSGALG00000011096	0.0133832	0.882747	0.985876	0.884763	0.0519702	0.580839	0.970463	0.919401	-0.012812	0.891498	0.998509	0.998509	-0.0781655	0.391497	0.842753	0.723188
15533166	ABCB11	ENSGALG00000010891	-0.227866	0.098861	0.705664	0.63329	-0.0046595	0.973462	0.997396	0.944918	-0.11166	0.427471	0.995969	0.995969	0.120865	0.374516	0.832692	0.714554
15449964	ABCB5	ENSGALG00000010901	0.0150674	0.874056	0.983319	0.882468	0.0608033	0.537663	0.970106	0.919064	0.121879	0.220468	0.995969	0.995969	0.0460086	0.628905	0.927065	0.795539
15533648	ABCB6	ENSGALG00000029672	-0.0703105	0.397589	0.874991	0.785251	-0.0729817	0.396285	0.942155	0.892583	0.00735963	0.931473	0.998509	0.998509	0.150652	0.0750925	0.578054	0.496043
15431991	ABCB9	ENSGALG00000003736	-0.0230258	0.811481	0.974833	0.874852	-0.115369	0.252648	0.898299	0.851035	0.158866	0.118269	0.995969	0.995969	0.297261	0.00381321	0.286789	0.246101
15427772	ABCC1	ENSGALG00000006646	0.0586499	0.576913	0.93074	0.835282	-0.00506606	0.962783	0.997292	0.944819	-0.00769319	0.94351	0.998509	0.998509	-0.061277	0.560049	0.906601	0.777978
15391651	ABCC13	ENSGALG00000015675	0.10988	0.435592	0.889498	0.79827	0.0260508	0.857675	0.991508	0.93934	-0.0144784	0.920593	0.998509	0.998509	-0.150409	0.287722	0.785216	0.673814
15530241	ABCC2	ENSGALG00000007395	-0.149014	0.153232	0.749537	0.672663	-0.164031	0.129541	0.849294	0.804608	-0.0282929	0.790386	0.995969	0.995969	0.284753	0.00851365	0.339504	0.291337
15394462	ABCC4	ENSGALG00000016896	-0.0524887	0.533018	0.919032	0.824775	0.0519853	0.550752	0.970463	0.919401	-0.108533	0.216854	0.995969	0.995969	-0.10803	0.203555	0.724727	0.621907
15549407	ABCC5	ENSGALG00000008369	0.201864	0.221422	0.795013	0.713475	-0.357263	0.0404606	0.722488	0.684474	0.0309506	0.854733	0.998509	0.998509	0.18635	0.258228	0.762709	0.6545
15430243	ABCC6	ENSGALG00000038152	-0.0644655	0.506572	0.909461	0.816185	0.0537244	0.592402	0.970463	0.919401	-0.0382894	0.702502	0.995969	0.995969	-0.0275483	0.775965	0.962072	0.825579
15519909	ABCC8	ENSGALG00000006172	0.0333474	0.809493	0.974685	0.87472	0.0570819	0.690352	0.976943	0.925541	0.0370168	0.796008	0.995969	0.995969	-0.0534126	0.699585	0.94514	0.811049
15389340	ABCC9	ENSGALG00000013244	0.124473	0.454053	0.89496	0.803172	-0.125372	0.466202	0.952701	0.902574	-0.064543	0.706764	0.995969	0.995969	-0.0636438	0.701002	0.94514	0.811049
15385226	ABCD2	ENSGALG00000042554	0.230714	0.103624	0.70851	0.635844	-0.407406	0.00729372	0.557371	0.528045	-0.0298703	0.835596	0.9979	0.9979	0.146821	0.294777	0.790236	0.678122
15543021	ABCD3	ENSGALG00000005647	-0.0514017	0.660611	0.94921	0.851858	-0.120924	0.32115	0.921501	0.873015	-0.171564	0.162259	0.995969	0.995969	0.000761642	0.994802	0.999582	0.857767
15522692	ABCD4	ENSGALG00000010229	-0.0847664	0.292966	0.834312	0.748743	-0.0541832	0.513961	0.964914	0.914145	-0.108576	0.195028	0.995969	0.995969	0.0303735	0.704315	0.945163	0.811069
15502898	ABCE1	ENSGALG00000009961	-0.0785734	0.433084	0.888382	0.797268	-0.159574	0.128775	0.849294	0.804608	-0.226045	0.0342579	0.995969	0.995969	0.0121024	0.90347	0.985432	0.845625
15447772	ABCF2	ENSGALG00000034573	-0.0770505	0.326204	0.848266	0.761266	-0.116198	0.155801	0.859587	0.814359	-0.0646784	0.424802	0.995969	0.995969	0.12857	0.105599	0.613646	0.526586
15546811	ABCF3	ENSGALG00000008480	-0.156778	0.0444233	0.648311	0.581819	0.00397624	0.959526	0.997292	0.944819	-0.119403	0.133902	0.995969	0.995969	0.0333986	0.659499	0.936924	0.803999
15392265	ABCG1	ENSGALG00000016164	0.0868249	0.482443	0.90261	0.810037	0.235912	0.0708762	0.799909	0.757821	0.248215	0.0579905	0.995969	0.995969	-0.0745221	0.546224	0.904527	0.776198
15526412	ABCG2	ENSGALG00000030677	0.0804096	0.490195	0.904227	0.811488	0.256925	0.038408	0.717764	0.679998	0.13139	0.278524	0.995969	0.995969	-0.205945	0.0828493	0.588262	0.504803
15391301	ABHD10	ENSGALG00000015378	-0.235479	0.0601026	0.671889	0.602979	0.160212	0.209875	0.888247	0.841512	-0.0287093	0.820246	0.996375	0.996375	0.0465573	0.703083	0.94515	0.811058
15446070	ABHD11	ENSGALG00000001056	-0.0839589	0.529198	0.918062	0.823904	-0.0952334	0.490744	0.960052	0.909539	-0.205547	0.141837	0.995969	0.995969	-0.0263545	0.84302	0.974123	0.83592
15493686	ABHD12	ENSGALG00000008525	-0.143947	0.119268	0.729086	0.65431	-0.112157	0.237348	0.893787	0.84676	-0.16083	0.0935934	0.995969	0.995969	0.0952746	0.297689	0.79165	0.679335
15518574	ABHD12B	ENSGALG00000020342	-0.0466639	0.729431	0.964037	0.865164	-0.0238615	0.864238	0.991508	0.93934	-0.25843	0.0706174	0.995969	0.995969	-0.187905	0.169222	0.691197	0.593134
15406086	ABHD13	ENSGALG00000016853	0.0314055	0.794477	0.973161	0.873352	0.0890113	0.477084	0.956523	0.906195	-0.0522907	0.675435	0.995969	0.995969	-0.172708	0.157851	0.677122	0.581056
15483230	ABHD17A	ENSGALG00000041163	-0.0908924	0.293021	0.834312	0.748743	-0.0665251	0.455346	0.949457	0.899501	-0.102824	0.251204	0.995969	0.995969	0.0545932	0.525521	0.897036	0.76977
15563479	ABHD17B	ENSGALG00000015138	0.18456	0.037493	0.630563	0.565892	0.110254	0.220135	0.888547	0.841795	0.270727	0.0041954	0.995969	0.995969	-0.0240873	0.779315	0.962893	0.826284
15413123	ABHD17C	ENSGALG00000006420	-0.181346	0.0803797	0.687889	0.617338	0.0441238	0.674587	0.974549	0.923273	0.0346011	0.741845	0.995969	0.995969	0.171824	0.0968376	0.60592	0.519956
15503207	ABHD18	ENSGALG00000010201	-0.0370526	0.746623	0.96621	0.867114	-0.00719073	0.951661	0.997292	0.944819	-0.0914411	0.442738	0.995969	0.995969	-0.0471978	0.680806	0.942053	0.8084
15461723	ABHD3	ENSGALG00000014938	0.000378553	0.997877	0.999545	0.89703	-0.453783	0.00380104	0.494599	0.468576	0.0217252	0.882725	0.998509	0.998509	0.47513	0.00189455	0.263454	0.226077
15458414	ABHD4	ENSGALG00000040363	0.156572	0.333196	0.850233	0.763032	-0.341704	0.0460778	0.734418	0.695776	0.029052	0.861371	0.998509	0.998509	0.214184	0.188173	0.709329	0.608694
15419448	ABHD6	ENSGALG00000005696	0.171861	0.399437	0.876773	0.786849	-0.232611	0.272294	0.90658	0.858879	0.224921	0.288188	0.995969	0.995969	0.285671	0.165108	0.686657	0.589239
15449001	ABI1	ENSGALG00000007547	0.0467546	0.513593	0.911176	0.817724	0.00861042	0.907194	0.993372	0.941105	0.0211879	0.774324	0.995969	0.995969	-0.0341771	0.632496	0.928104	0.79643
15482120	ABI3	ENSGALG00000044071	-0.0551247	0.476264	0.90208	0.809561	0.0497242	0.534398	0.969734	0.918711	-0.148552	0.0692899	0.995969	0.995969	-0.143152	0.0699645	0.568966	0.488245
15437532	ABL1	ENSGALG00000003875	0.0266217	0.767195	0.970074	0.870582	0.0668983	0.473702	0.954782	0.904546	0.132354	0.160811	0.995969	0.995969	0.0388338	0.666077	0.93806	0.804973
15553159	ABL1	ENSGALG00000003875	0.061279	0.457616	0.896075	0.804172	0.0824772	0.33547	0.926266	0.87753	0.145817	0.0931289	0.995969	0.995969	0.00206075	0.979991	0.997062	0.855605
15538989	ABL2	ENSGALG00000030357	0.0722684	0.492511	0.904227	0.811488	-0.00241354	0.982272	0.99775	0.945253	0.208374	0.0615666	0.995969	0.995969	0.138519	0.192365	0.714168	0.612846
15530861	ABLIM1	ENSGALG00000009048	0.0404741	0.676629	0.952168	0.854512	0.0941605	0.351031	0.930524	0.881564	0.0209377	0.834731	0.997787	0.997787	-0.113697	0.245442	0.756168	0.648888
15512475	ABLIM2	ENSGALG00000043448	-0.11162	0.210932	0.790159	0.709119	-0.254329	0.00819257	0.577434	0.547052	-0.168147	0.0721435	0.995969	0.995969	0.197802	0.0303233	0.459045	0.393918
15423045	ABLIM3	ENSGALG00000002790	-0.18048	0.0799578	0.687889	0.617338	-0.158753	0.134372	0.850706	0.805946	-0.22355	0.0379072	0.995969	0.995969	0.115683	0.25547	0.761632	0.653576
15444942	ABR	ENSGALG00000004364	0.0222151	0.815521	0.975752	0.875677	-0.0437713	0.657297	0.972919	0.921728	0.0098327	0.920505	0.998509	0.998509	0.0313889	0.741759	0.953748	0.818436
15463264	ABRA	ENSGALG00000041043	0.0105739	0.915895	0.99079	0.889173	0.170429	0.106693	0.832561	0.788755	0.0929116	0.372752	0.995969	0.995969	-0.0880914	0.381609	0.836934	0.718195
15497362	ABRACL	ENSGALG00000013826	0.149083	0.209609	0.790159	0.709119	-0.179408	0.146261	0.854503	0.809543	0.0621814	0.609714	0.995969	0.995969	0.0925066	0.433013	0.861333	0.739132
15421706	ABTB1	ENSGALG00000005999	0.122245	0.174523	0.772031	0.69285	0.0221338	0.809818	0.986722	0.934805	0.132669	0.155098	0.995969	0.995969	-0.0117097	0.895121	0.983783	0.84421
15555893	ABTB2	ENSGALG00000031889	-0.0350117	0.710879	0.959318	0.860929	-0.0871583	0.374961	0.93834	0.888969	-0.0337915	0.729589	0.995969	0.995969	0.0883784	0.352023	0.819583	0.703305
15520864	ABTB2		0.0341477	0.741891	0.965092	0.866111	-0.137764	0.20426	0.884948	0.838387	0.0169683	0.874296	0.998509	0.998509	0.120584	0.249071	0.757266	0.64983
15420569	AC108938.5	ENSGALG00000053379	-0.33731	0.0213249	0.586088	0.525978	-0.0289378	0.842714	0.989379	0.937323	-0.186168	0.206951	0.995969	0.995969	0.180079	0.2064	0.727338	0.624148
15456128	ACAA1	ENSGALG00000005860	0.0409394	0.831885	0.977355	0.877116	0.238251	0.237328	0.893787	0.84676	-0.3432	0.0921557	0.995969	0.995969	-0.622391	0.00256653	0.265847	0.22813
15557047	ACAA2	ENSGALG00000031142	0.0640786	0.440085	0.889697	0.798448	-0.0802889	0.350989	0.930524	0.881564	0.0795259	0.355528	0.995969	0.995969	0.0957362	0.251233	0.757829	0.650313
15447416	ACACA	ENSGALG00000005439	-0.134604	0.391428	0.873988	0.78435	-0.199054	0.223352	0.890598	0.843739	0.11852	0.46532	0.995969	0.995969	0.452178	0.00620112	0.315988	0.271158
15554622	ACACB	ENSGALG00000005043	0.0344012	0.815047	0.975383	0.875346	0.400342	0.0120655	0.619957	0.587338	0.0871953	0.567554	0.995969	0.995969	-0.347548	0.02291	0.431097	0.369936
15432473	ACACB		0.0277087	0.861192	0.98086	0.880262	-0.330814	0.0499238	0.748022	0.708664	-0.112653	0.493604	0.995969	0.995969	0.190453	0.23418	0.746119	0.640264
15458559	ACAD11	ENSGALG00000035949	0.0621716	0.674888	0.951838	0.854216	0.0377567	0.805448	0.986159	0.934272	-0.302543	0.0547045	0.995969	0.995969	-0.402472	0.00969755	0.34946	0.299881
15449666	ACAD6L	ENSGALG00000035994	0.0856488	0.232732	0.802631	0.720312	0.0661738	0.370867	0.936652	0.887369	0.0684464	0.35486	0.995969	0.995969	-0.0833763	0.245107	0.756035	0.648773
15474935	ACAD8	ENSGALG00000001557	-0.165792	0.0951769	0.70527	0.632936	-0.0561195	0.578362	0.970463	0.919401	-0.0569381	0.572858	0.995969	0.995969	0.164974	0.0967564	0.60592	0.519956
15421189	ACAD9	ENSGALG00000005034	0.0305093	0.799243	0.973638	0.87378	-5.65107e-05	0.999637	0.999877	0.947268	-0.0401105	0.746746	0.995969	0.995969	-0.0705633	0.557196	0.905743	0.777241
15535018	ACADL	ENSGALG00000002891	-0.0394666	0.563908	0.927998	0.832821	-0.0408228	0.564184	0.970463	0.919401	-0.0513478	0.468891	0.995969	0.995969	0.0289416	0.67183	0.93946	0.806175
15435545	ACADS	ENSGALG00000007072	-0.0405037	0.626004	0.942928	0.84622	-0.0497173	0.563582	0.970463	0.919401	-0.010952	0.898531	0.998509	0.998509	0.079269	0.342543	0.814958	0.699337
15528031	ACADSB	ENSGALG00000041417	0.042742	0.715949	0.960333	0.861839	0.207313	0.0945572	0.81975	0.776619	0.0968282	0.427502	0.995969	0.995969	-0.153227	0.197112	0.719943	0.617802
15413257	ACAN	ENSGALG00000006725	0.0458344	0.592094	0.934699	0.838835	-0.0877305	0.324227	0.922303	0.873776	-0.0514298	0.5615	0.995969	0.995969	-0.00953364	0.911082	0.985528	0.845708
15546277	ACAP2	ENSGALG00000007040	0.0845347	0.366857	0.862504	0.774044	0.0678003	0.483386	0.95901	0.908551	0.14358	0.142611	0.995969	0.995969	-0.00875513	0.925099	0.987548	0.847441
15468655	ACAP3	ENSGALG00000033293	-0.0259085	0.758015	0.969099	0.869707	0.00198707	0.981775	0.99775	0.945253	-0.0161211	0.853006	0.998509	0.998509	0.00780038	0.92605	0.987983	0.847814
15407853	ACAT1	ENSGALG00000017163	0.25266	0.0523847	0.657738	0.59028	-0.20063	0.132339	0.850131	0.805401	-0.0535577	0.683261	0.995969	0.995969	-0.105588	0.406855	0.84908	0.728618
15496847	ACAT2	ENSGALG00000011659	-0.032018	0.805013	0.973761	0.87389	-0.358894	0.0108325	0.60618	0.574286	-0.187244	0.168822	0.995969	0.995969	0.203668	0.122682	0.627645	0.538599
15486778	ACBD3	ENSGALG00000009246	0.0449335	0.59252	0.934699	0.838835	-0.108376	0.216571	0.888547	0.841795	0.0747763	0.391117	0.995969	0.995969	0.138219	0.105636	0.613646	0.526586
15456750	ACBD5	ENSGALG00000007519	0.1895	0.119396	0.729086	0.65431	0.202005	0.109134	0.833323	0.789477	0.331169	0.010771	0.995969	0.995969	-0.0603362	0.614356	0.922279	0.791431
15449364	ACBD7	ENSGALG00000019663	0.0309175	0.832078	0.977355	0.877116	0.181368	0.234204	0.893649	0.846629	0.051306	0.734039	0.995969	0.995969	-0.160979	0.273656	0.774371	0.664508
15414489	ACD		-0.0745034	0.418395	0.884181	0.793498	0.0075447	0.936599	0.996498	0.944067	-0.0046423	0.960962	0.998509	0.998509	0.0623164	0.497889	0.889995	0.763727
15480996	ACE	ENSGALG00000000498	-0.148326	0.210453	0.790159	0.709119	-0.0677712	0.576885	0.970463	0.919401	0.00276275	0.981812	0.999358	0.999358	0.21886	0.0681744	0.566304	0.48596
15484213	ACER1	ENSGALG00000001592	-0.135833	0.23405	0.803103	0.720736	-0.0485547	0.678336	0.974549	0.923273	-0.119453	0.310629	0.995969	0.995969	0.0649355	0.566334	0.909356	0.780342
15559123	ACER2	ENSGALG00000015081	0.0287802	0.818674	0.976544	0.876388	-0.0444511	0.732419	0.98151	0.929867	0.0737699	0.571003	0.995969	0.995969	0.0894408	0.477652	0.880199	0.755322
15408512	ACER3	ENSGALG00000000755	0.165486	0.134543	0.736624	0.661075	0.0790427	0.484234	0.95943	0.908949	-0.00815411	0.942268	0.998509	0.998509	-0.252682	0.0252144	0.432904	0.371486
15482490	ACLY	ENSGALG00000003475	-0.045342	0.709713	0.959318	0.860929	-0.23033	0.074098	0.806657	0.764214	0.0463642	0.71307	0.995969	0.995969	0.322037	0.0116117	0.36255	0.311113
15534321	ACMSD	ENSGALG00000012197	0.212733	0.175007	0.772031	0.69285	-0.0271982	0.865186	0.991508	0.93934	0.22204	0.171524	0.995969	0.995969	0.036506	0.813565	0.968972	0.8315
15560874	ACO1	ENSGALG00000002162	-0.0248944	0.791343	0.97264	0.872885	0.0197419	0.83934	0.989357	0.937301	0.0328867	0.735706	0.995969	0.995969	0.0380392	0.686222	0.942475	0.808762
15399914	ACO2	ENSGALG00000011950	0.000210873	0.997803	0.999545	0.89703	-0.0563597	0.478757	0.957028	0.906674	-0.0232016	0.769919	0.995969	0.995969	0.0329472	0.667487	0.93852	0.805369
15406435	ACOD1	ENSGALG00000016919	-0.0190975	0.90811	0.989479	0.887996	0.205695	0.234556	0.893649	0.846629	-0.122475	0.47614	0.995969	0.995969	-0.309072	0.068338	0.567148	0.486685
15540933	ACOT11	ENSGALG00000010785	0.00147973	0.982395	0.996878	0.894636	-0.0286952	0.679693	0.974761	0.923473	0.11189	0.113557	0.995969	0.995969	0.139106	0.0441182	0.496628	0.426169
15461149	ACOT13	ENSGALG00000013632	0.185559	0.251068	0.81191	0.72864	-0.114093	0.492679	0.960455	0.90992	-0.0717749	0.665384	0.995969	0.995969	-0.143241	0.37376	0.832113	0.714058
15516072	ACOT1L	ENSGALG00000008752	-0.0322224	0.768907	0.970134	0.870635	0.0355897	0.753918	0.983422	0.931678	-0.122248	0.285284	0.995969	0.995969	-0.125615	0.256267	0.761632	0.653576
15521724	ACOT2L	ENSGALG00000023243	-0.0998098	0.321757	0.845524	0.758806	0.132138	0.20709	0.887818	0.841105	0.000920506	0.992905	0.999922	0.999922	-0.0314074	0.753651	0.955853	0.820243
15521728	ACOT4	ENSGALG00000009292	0.0440077	0.692514	0.955241	0.85727	-0.0448362	0.697096	0.977648	0.926209	0.00874119	0.939445	0.998509	0.998509	0.00956972	0.931398	0.988962	0.848654
15468205	ACOT7	ENSGALG00000000652	-0.180621	0.0916825	0.701464	0.62952	-0.0311459	0.774289	0.985045	0.933216	-0.135407	0.217364	0.995969	0.995969	0.0763604	0.468221	0.876626	0.752255
15467668	ACOT8	ENSGALG00000006842	-0.0363182	0.703344	0.957179	0.859009	0.0550093	0.577827	0.970463	0.919401	0.0451257	0.647741	0.995969	0.995969	0.0264346	0.781538	0.963487	0.826793
15467671	ACOT8	ENSGALG00000006842	-0.135702	0.32656	0.848569	0.761538	-0.104534	0.463921	0.952701	0.902574	-0.172532	0.229836	0.995969	0.995969	0.0677032	0.62267	0.924797	0.793593
15392787	ACOT9	ENSGALG00000016351	0.0331506	0.749195	0.966905	0.867738	-0.0356738	0.739626	0.981536	0.929892	-0.00432803	0.967811	0.998509	0.998509	-0.00180484	0.986103	0.998643	0.856961
15440695	ACOX1	ENSGALG00000002159	0.106365	0.448555	0.893201	0.801592	-0.0320629	0.824665	0.98748	0.935523	-0.0770957	0.594863	0.995969	0.995969	-0.151398	0.282789	0.781594	0.670706
15421976	ACOX2	ENSGALG00000007132	-0.220175	0.0620806	0.671889	0.602979	-0.0988897	0.4085	0.943392	0.893755	-0.0492958	0.679183	0.995969	0.995969	0.269769	0.0239217	0.431097	0.369936
15491840	ACP1	ENSGALG00000016363	-0.196486	0.0439832	0.648311	0.581819	0.0828881	0.400021	0.942684	0.893084	-0.147245	0.139205	0.995969	0.995969	-0.0336468	0.72249	0.949272	0.814595
15515648	ACP2	ENSGALG00000008211	-0.0436488	0.616124	0.939737	0.843356	0.00860043	0.923834	0.994813	0.942471	-0.0413417	0.646315	0.995969	0.995969	-0.00629336	0.94227	0.990598	0.850058
15403557	ACP6	ENSGALG00000015485	-0.0634388	0.422954	0.885366	0.794561	-0.134476	0.105835	0.832113	0.788331	-0.153632	0.0661888	0.995969	0.995969	0.0442827	0.575006	0.912361	0.782921
15450563	ACPP	ENSGALG00000043415	0.186373	0.0693811	0.674668	0.605472	-0.246215	0.0223414	0.67306	0.637647	0.0263984	0.7991	0.995969	0.995969	0.0862402	0.391768	0.843029	0.723425
15396955	ACR	ENSGALG00000047768	-0.0458922	0.672954	0.951788	0.854171	-0.0186588	0.868172	0.991508	0.93934	-0.0749188	0.506423	0.995969	0.995969	-0.0103677	0.923936	0.987281	0.847211
15402395	ACRBP		-0.0390365	0.674142	0.951838	0.854216	0.175556	0.0740171	0.806657	0.764214	0.00436088	0.963759	0.998509	0.998509	-0.132159	0.160094	0.681388	0.584716
15409465	ACSBG1	ENSGALG00000003286	-0.02732	0.795606	0.973319	0.873493	-0.120184	0.274916	0.906654	0.85895	-0.0692672	0.526772	0.995969	0.995969	0.0782366	0.459786	0.871628	0.747967
15443647	ACSF2	ENSGALG00000019768	0.0369033	0.683704	0.953345	0.855568	0.0237143	0.800177	0.985291	0.93345	0.20758	0.0321613	0.995969	0.995969	0.146962	0.110886	0.615648	0.528303
15415920	ACSF3	ENSGALG00000035225	-0.105902	0.262575	0.819188	0.735171	-0.152376	0.122507	0.847093	0.802523	-0.161114	0.103183	0.995969	0.995969	0.0971638	0.303303	0.796006	0.683074
15503596	ACSL1	ENSGALG00000010628	0.435062	0.00490337	0.522071	0.468526	-0.315975	0.0422245	0.722488	0.684474	0.0852801	0.572783	0.995969	0.995969	-0.0338071	0.816644	0.968986	0.831512
15545967	ACSL3	ENSGALG00000005206	-0.0152558	0.891807	0.987298	0.886039	-0.0895496	0.442429	0.948444	0.898541	0.026309	0.820768	0.996375	0.996375	0.131114	0.247003	0.756357	0.649049
15501881	ACSL4	ENSGALG00000008088	0.109976	0.255985	0.815122	0.731522	-0.0102841	0.917492	0.99476	0.94242	0.0262068	0.791879	0.995969	0.995969	-0.0734854	0.445465	0.863959	0.741386
15426050	ACSL6	ENSGALG00000006644	-0.112432	0.538505	0.920306	0.825918	-0.0858401	0.649648	0.972302	0.921144	-0.0606822	0.747935	0.995969	0.995969	0.13759	0.452248	0.867642	0.744546
15428860	ACSM3	ENSGALG00000002200	0.289479	0.00842851	0.531986	0.477425	0.213508	0.0544134	0.764897	0.724651	0.230246	0.0388716	0.995969	0.995969	-0.272742	0.0125772	0.373087	0.320155
15431280	ACSM5	ENSGALG00000042446	0.386642	0.0868259	0.693382	0.622267	0.179291	0.435128	0.948444	0.898541	0.190989	0.406047	0.995969	0.995969	-0.374944	0.0963819	0.605873	0.519915
15494349	ACSS1	ENSGALG00000008632	-0.29528	0.0247664	0.598688	0.537286	-0.00955585	0.941912	0.997292	0.944819	-0.187781	0.158225	0.995969	0.995969	0.117056	0.358493	0.822665	0.70595
15386695	ACSS3	ENSGALG00000010940	-0.165543	0.147307	0.744728	0.668348	-0.0143895	0.90165	0.993372	0.941105	-0.0584782	0.616132	0.995969	0.995969	0.121454	0.284303	0.782826	0.671763
15566006	ACSS3	ENSGALG00000010940	-0.148129	0.224363	0.79705	0.715303	-0.0906094	0.469632	0.953736	0.903555	-0.174551	0.167946	0.995969	0.995969	0.0641882	0.595314	0.917839	0.787621
15469740	ACT85CL	ENSGALG00000001078	-0.126347	0.330391	0.849628	0.762488	-0.120327	0.370002	0.936477	0.887204	-0.234354	0.085722	0.995969	0.995969	0.0123203	0.923863	0.987281	0.847211
15551738	ACTB	ENSGALG00000009621	0.0336097	0.683335	0.953345	0.855568	-0.07618	0.373927	0.937753	0.888413	-0.0669573	0.433906	0.995969	0.995969	-0.0243871	0.767113	0.959743	0.823581
15409235	ACTG1	ENSGALG00000001381	0.0509953	0.581257	0.932507	0.836867	-0.0403268	0.673197	0.974416	0.923147	0.0243534	0.798789	0.995969	0.995969	0.0136849	0.882091	0.981185	0.84198
15553096	ACTG2	ENSGALG00000041634	0.0225524	0.855375	0.98026	0.879723	-0.27112	0.0401482	0.722488	0.684474	-0.0748198	0.559986	0.995969	0.995969	0.173748	0.166112	0.688328	0.590673
15549617	ACTL6A	ENSGALG00000009061	-0.0539374	0.598565	0.935611	0.839653	-0.0172949	0.870214	0.991508	0.93934	0.0291309	0.783237	0.995969	0.995969	0.100363	0.329675	0.809647	0.694779
15559717	ACTL7A	ENSGALG00000006803	0.102871	0.252054	0.812679	0.729329	0.0215625	0.814909	0.986722	0.934805	0.0267352	0.771668	0.995969	0.995969	-0.0976979	0.276243	0.775572	0.665538
15484283	ACTL9	ENSGALG00000001440	-0.159017	0.121959	0.730045	0.655171	0.0515014	0.622953	0.970463	0.919401	0.035169	0.73682	0.995969	0.995969	0.142685	0.163793	0.685804	0.588507
15516349	ACTN1	ENSGALG00000042458	0.226821	0.119156	0.729086	0.65431	0.193359	0.19682	0.88129	0.83492	0.195939	0.191054	0.995969	0.995969	-0.22424	0.123267	0.628413	0.539257
15496309	ACTN2	ENSGALG00000014463	0.0852896	0.50306	0.909461	0.816185	-0.213914	0.11013	0.833323	0.789477	0.107763	0.414419	0.995969	0.995969	0.236388	0.0691806	0.567927	0.487353
15555630	ACTN4	ENSGALG00000036496	0.142133	0.0755419	0.685719	0.615391	-0.199101	0.0181865	0.65839	0.623748	0.139929	0.0902807	0.995969	0.995969	0.196897	0.0158148	0.395226	0.339154
15524310	ACTR10	ENSGALG00000012041	0.0979531	0.500007	0.908623	0.815433	-0.0524464	0.726533	0.980358	0.928776	0.21393	0.159377	0.995969	0.995969	0.168423	0.249208	0.757266	0.64983
15524314	ACTR10L		-0.0243818	0.817188	0.97599	0.875891	-0.100244	0.361283	0.933529	0.884411	0.0967812	0.377909	0.995969	0.995969	0.221407	0.0417144	0.490676	0.421062
15530491	ACTR1A	ENSGALG00000008086	0.161426	0.0682401	0.672789	0.603787	-0.139197	0.125973	0.849294	0.804608	-0.00526237	0.953067	0.998509	0.998509	-0.0274912	0.750459	0.954733	0.819281
15486175	ACTR2	ENSGALG00000008779	0.0403494	0.63918	0.945632	0.848646	0.11661	0.195311	0.879554	0.833276	0.0610947	0.493613	0.995969	0.995969	-0.0958649	0.26885	0.770584	0.661258
15537751	ACTR3	ENSGALG00000012159	0.031758	0.765881	0.969867	0.870396	0.0983373	0.37551	0.938616	0.88923	0.0257621	0.815438	0.996375	0.996375	-0.104333	0.331006	0.811227	0.696135
15448513	ACTR3B	ENSGALG00000006292	-0.188069	0.0467495	0.649842	0.583193	0.232005	0.0191404	0.65839	0.623748	-0.0877031	0.359216	0.995969	0.995969	-0.131639	0.157841	0.677122	0.581056
15464641	ACTR5	ENSGALG00000003559	0.062701	0.502571	0.909056	0.815822	0.00948745	0.921674	0.994813	0.942471	-0.00936357	0.922694	0.998509	0.998509	-0.081552	0.384275	0.838714	0.719722
15387051	ACTR6	ENSGALG00000040976	0.082594	0.462417	0.898039	0.805935	-0.178742	0.12938	0.849294	0.804608	-0.118294	0.310974	0.995969	0.995969	-0.0221458	0.843227	0.974146	0.83594
15421428	ACTR8	ENSGALG00000005385	0.169227	0.0809779	0.688609	0.617984	-0.1244	0.210223	0.888247	0.841512	0.0250491	0.798639	0.995969	0.995969	-0.0197773	0.834822	0.973031	0.834983
15550519	ACVR1B	ENSGALG00000029599	0.0746002	0.371001	0.863126	0.774602	-0.0539145	0.53099	0.969273	0.918275	0.113781	0.190429	0.995969	0.995969	0.093095	0.265801	0.769098	0.659983
15538311	ACVR1C	ENSGALG00000041257	-0.0125215	0.915883	0.99079	0.889173	-0.100937	0.41303	0.945012	0.89529	-0.0671315	0.585125	0.995969	0.995969	0.0463268	0.696263	0.94377	0.809873
15534498	ACVR2A	ENSGALG00000012444	0.0386764	0.652853	0.947685	0.850489	-0.0268679	0.762559	0.984272	0.932484	0.10246	0.253505	0.995969	0.995969	0.090651	0.294945	0.790236	0.678122
15456230	ACVR2B	ENSGALG00000006158	-0.0583187	0.703374	0.957179	0.859009	-0.0401568	0.799921	0.985291	0.93345	0.327515	0.0447279	0.995969	0.995969	0.425991	0.00822246	0.333424	0.28612
15522813	ACYP1	ENSGALG00000010307	-0.0471162	0.637798	0.945632	0.848646	-0.159729	0.128933	0.849294	0.804608	-0.153712	0.143491	0.995969	0.995969	0.0531337	0.595646	0.917839	0.787621
15493484	ACYP2	ENSGALG00000027632	-0.168272	0.113847	0.723507	0.649303	-0.1289	0.238092	0.893787	0.84676	-0.267742	0.0175937	0.995969	0.995969	0.0294303	0.778305	0.962345	0.825813
15464840	ADA	ENSGALG00000004170	-0.00351776	0.961992	0.995984	0.893834	0.142729	0.068367	0.790053	0.748484	0.0102704	0.89309	0.998509	0.998509	-0.128941	0.0873788	0.591871	0.5079
15510639	ADAD1	ENSGALG00000044995	-0.0819794	0.463914	0.898464	0.806316	-0.100306	0.387359	0.9404	0.89092	-0.152758	0.191171	0.995969	0.995969	0.0295274	0.791234	0.965477	0.828501
15409835	ADAL	ENSGALG00000004038	0.0331457	0.725341	0.962745	0.864005	0.0158257	0.871169	0.991508	0.93934	-0.0249371	0.798361	0.995969	0.995969	-0.0739086	0.435037	0.861333	0.739132
15409937	ADAM10	ENSGALG00000004212	0.0749873	0.607893	0.937417	0.841274	0.05602	0.710898	0.979166	0.927647	-0.0730518	0.629097	0.995969	0.995969	-0.204059	0.167762	0.689899	0.59202
15551225	ADAM11	ENSGALG00000035673	-0.126211	0.189954	0.781001	0.7009	-0.00317711	0.974247	0.997396	0.944918	-0.0631619	0.52227	0.995969	0.995969	0.0662264	0.487636	0.885201	0.759614
15531231	ADAM12	ENSGALG00000041255	0.120211	0.407691	0.879732	0.789505	-0.115492	0.44188	0.948444	0.898541	-0.0167399	0.91087	0.998509	0.998509	-0.0214587	0.881931	0.981185	0.84198
15499270	ADAM17	ENSGALG00000016427	0.0862317	0.261492	0.818843	0.734861	-0.00312055	0.968394	0.997292	0.944819	0.0874945	0.270863	0.995969	0.995969	0.00438336	0.95406	0.99239	0.851596
15423467	ADAM19	ENSGALG00000003744	-0.0655371	0.485891	0.902896	0.810294	-0.0646767	0.506302	0.963199	0.91252	-0.0714486	0.463149	0.995969	0.995969	0.0587653	0.531781	0.899262	0.77168
15449411	ADAM22	ENSGALG00000008976	-0.0241835	0.827171	0.976656	0.876489	0.215451	0.0667131	0.784754	0.743463	0.171582	0.140681	0.995969	0.995969	-0.0196859	0.858921	0.977815	0.839089
15536060	ADAM23	ENSGALG00000008582	0.0261564	0.84372	0.979027	0.878616	0.119473	0.386826	0.9404	0.89092	0.145669	0.29264	0.995969	0.995969	3.95067e-05	0.999762	0.999881	0.858024
15471901	ADAM28	ENSGALG00000000357	0.0483572	0.692463	0.955241	0.85727	0.224279	0.0827163	0.810818	0.768156	0.00473519	0.970119	0.998788	0.998788	-0.267901	0.0338723	0.46728	0.400985
15513152	ADAM33	ENSGALG00000030602	0.00961256	0.922843	0.991954	0.890217	0.0656545	0.52398	0.966835	0.915964	0.0582239	0.571759	0.995969	0.995969	-0.0170431	0.863677	0.977993	0.839241
15528855	ADAM8	ENSGALG00000053549	0.0139923	0.854736	0.98026	0.879723	0.0262594	0.740079	0.981536	0.929892	0.0439766	0.579051	0.995969	0.995969	0.00372479	0.961121	0.993576	0.852614
15471521	ADAM9	ENSGALG00000003398	-0.0380315	0.631819	0.943946	0.847134	0.0608292	0.460092	0.952349	0.902241	0.0231724	0.777663	0.995969	0.995969	0.000374658	0.996227	0.999881	0.858024
15403753	ADAMTS1	ENSGALG00000040342	0.154	0.0848664	0.691781	0.620831	-0.180896	0.0519354	0.756178	0.716392	0.101874	0.264671	0.995969	0.995969	0.128771	0.147019	0.661978	0.56806
15484254	ADAMTS10	ENSGALG00000033157	-0.0161754	0.868182	0.982609	0.881831	0.0412511	0.682915	0.974995	0.923695	0.0105775	0.916484	0.998509	0.998509	-0.0144983	0.881738	0.981185	0.84198
15561774	ADAMTS12	ENSGALG00000003295	-0.00841547	0.930544	0.992103	0.890352	-0.0144936	0.884704	0.991508	0.93934	0.0624392	0.533271	0.995969	0.995969	0.0853483	0.379399	0.835894	0.717302
15437790	ADAMTS13	ENSGALG00000033597	-0.0942652	0.501255	0.908798	0.81559	0.379595	0.0122437	0.623919	0.591091	0.0317566	0.826237	0.996375	0.996375	-0.253573	0.0761725	0.578906	0.496774
15437793	ADAMTS13	ENSGALG00000033597	0.0316103	0.736313	0.964586	0.865656	0.263095	0.00991632	0.600911	0.569293	0.0280353	0.772893	0.995969	0.995969	-0.26667	0.00707799	0.3259	0.279663
15525833	ADAMTS14	ENSGALG00000039219	-0.0790361	0.304845	0.840173	0.754003	-0.168127	0.0394648	0.722488	0.684474	-0.0642914	0.418662	0.995969	0.995969	0.182872	0.0214315	0.422489	0.362549
15474888	ADAMTS15	ENSGALG00000001407	-0.0249617	0.852513	0.979807	0.879316	-0.130912	0.349198	0.930524	0.881564	-0.0269596	0.846191	0.998365	0.998365	0.128914	0.340095	0.813933	0.698457
15564075	ADAMTS19	ENSGALG00000000151	0.038533	0.679381	0.952853	0.855127	-0.00835796	0.9309	0.996109	0.943699	-0.0665302	0.491529	0.995969	0.995969	-0.0967052	0.302784	0.795846	0.682936
15423929	ADAMTS2	ENSGALG00000032974	0.279075	0.0696263	0.674994	0.605766	0.209613	0.183029	0.873779	0.827805	0.359909	0.0256104	0.995969	0.995969	-0.128779	0.393497	0.844207	0.724436
15510402	ADAMTS3	ENSGALG00000011623	0.243689	0.0858062	0.691891	0.62093	0.180005	0.215374	0.888547	0.841795	0.316803	0.0330005	0.995969	0.995969	-0.106892	0.44316	0.863557	0.741041
15403763	ADAMTS5	ENSGALG00000015795	-0.254937	0.0237462	0.594332	0.533377	0.285148	0.015142	0.634843	0.60144	0.0593579	0.598009	0.995969	0.995969	0.0291465	0.788395	0.964918	0.828021
15562490	ADAMTS6	ENSGALG00000014751	-0.0128562	0.875099	0.983638	0.882754	0.0327481	0.699155	0.977754	0.926309	-0.0032824	0.969068	0.998509	0.998509	-0.0231743	0.777006	0.962123	0.825623
15411353	ADAMTS7	ENSGALG00000008164	0.111677	0.27849	0.826503	0.741735	0.0877564	0.408967	0.943898	0.894234	0.0442907	0.675731	0.995969	0.995969	-0.155143	0.135234	0.64579	0.554169
15475718	ADAMTS8	ENSGALG00000001370	-0.0705131	0.655795	0.947692	0.850495	0.0619001	0.705305	0.978857	0.927354	0.0421089	0.796868	0.995969	0.995969	0.0507218	0.748326	0.954399	0.818995
15475722	ADAMTS8	ENSGALG00000001370	-0.0352315	0.753845	0.967554	0.86832	-0.192156	0.104882	0.831505	0.787755	-0.134039	0.253314	0.995969	0.995969	0.0933487	0.408089	0.84908	0.728618
15422092	ADAMTS9	ENSGALG00000041750	0.0693294	0.552726	0.923083	0.82841	0.0353475	0.769524	0.984802	0.932986	0.00958809	0.936617	0.998509	0.998509	-0.0950889	0.41655	0.85266	0.73169
15559060	ADAMTSL1	ENSGALG00000020554	-0.0896373	0.477117	0.90208	0.809561	-2.36848e-05	0.999855	0.999967	0.947354	0.0438787	0.735975	0.995969	0.995969	0.13354	0.291687	0.788368	0.676519
15559076	ADAMTSL1	ENSGALG00000020554	-0.298587	0.00253382	0.504686	0.452925	0.113065	0.241649	0.894117	0.847073	-0.0795998	0.407393	0.995969	0.995969	0.105922	0.255927	0.761632	0.653576
15437806	ADAMTSL2	ENSGALG00000002955	-0.0265771	0.859809	0.980621	0.880047	0.0443333	0.776011	0.985045	0.933216	-0.141028	0.367992	0.995969	0.995969	-0.158784	0.295122	0.79027	0.678151
15538951	ADAMTSL2L		-0.141451	0.183886	0.774454	0.695025	0.155001	0.160128	0.864119	0.818653	-0.0600102	0.581928	0.995969	0.995969	-0.0735595	0.485413	0.884405	0.758931
15410531	ADAMTSL3	ENSGALG00000006104	-0.00273854	0.981438	0.996878	0.894636	-0.111344	0.363678	0.934358	0.885196	-0.00189537	0.987588	0.999599	0.999599	0.112188	0.343699	0.815367	0.699688
15484651	ADAMTSL5	ENSGALG00000024298	-0.212693	0.044739	0.648311	0.581819	-0.091654	0.391841	0.941431	0.891897	-0.066299	0.534606	0.995969	0.995969	0.238048	0.0257166	0.435567	0.373771
15429181	ADAP1		-0.115103	0.168748	0.768603	0.689774	0.157769	0.0712211	0.801611	0.759434	-0.0955887	0.267178	0.995969	0.995969	-0.138255	0.100345	0.613385	0.526362
15441153	ADAP2	ENSGALG00000003319	0.126289	0.128629	0.733351	0.658137	-0.0498039	0.55694	0.970463	0.919401	-0.0364613	0.666808	0.995969	0.995969	-0.112947	0.172715	0.695786	0.597072
15476979	ADAR	ENSGALG00000021475	-0.0336312	0.610543	0.937883	0.841692	-0.0176918	0.795482	0.985172	0.933336	0.070791	0.303203	0.995969	0.995969	0.122114	0.0705351	0.569647	0.488829
15532045	ADARB1	ENSGALG00000007527	0.0550572	0.552265	0.923083	0.82841	0.140359	0.148398	0.854522	0.809561	0.130517	0.178101	0.995969	0.995969	-0.0648985	0.483985	0.883493	0.758148
15456571	ADARB2	ENSGALG00000006797	-0.0427888	0.674103	0.951838	0.854216	-0.143557	0.178091	0.869957	0.824184	-0.194208	0.0714724	0.995969	0.995969	-0.00786271	0.938328	0.990452	0.849933
15416283	ADAT1	ENSGALG00000000908	0.256574	0.033284	0.623049	0.559148	0.32467	0.0103889	0.600911	0.569293	0.22627	0.0672933	0.995969	0.995969	-0.354973	0.00418006	0.286789	0.246101
15489463	ADAT2	ENSGALG00000019976	-0.0115936	0.891738	0.987298	0.886039	0.0759521	0.3915	0.941431	0.891897	-0.130733	0.144348	0.995969	0.995969	-0.195091	0.0271705	0.443366	0.380464
15517227	ADCK1	ENSGALG00000010504	-0.0982622	0.230308	0.800525	0.718422	0.17191	0.0466117	0.73513	0.696451	0.00904189	0.914181	0.998509	0.998509	-0.0646057	0.427534	0.858652	0.736832
15388503	ADCK2	ENSGALG00000012863	-0.133218	0.171446	0.770574	0.691543	0.066782	0.503298	0.963199	0.91252	0.0853009	0.393576	0.995969	0.995969	0.151737	0.120785	0.625562	0.536811
15451329	ADCY1	ENSGALG00000031170	-0.160697	0.0980185	0.705664	0.63329	0.00306827	0.975155	0.997396	0.944918	-0.0103183	0.916594	0.998509	0.998509	0.147311	0.128139	0.636459	0.546162
15492718	ADCY3	ENSGALG00000016608	0.103261	0.211723	0.790446	0.709376	-0.0745589	0.380894	0.940121	0.890656	0.0732164	0.389434	0.995969	0.995969	0.0445142	0.586854	0.915642	0.785736
15492714	ADCY3	ENSGALG00000028967	0.106079	0.280506	0.826901	0.742093	-0.0934181	0.35741	0.932697	0.883623	0.000856489	0.993226	0.999922	0.999922	-0.0118041	0.903604	0.985432	0.845625
15537402	ADCY5	ENSGALG00000031244	0.22357	0.0235476	0.592784	0.531987	0.120528	0.225508	0.892833	0.845856	0.112345	0.257926	0.995969	0.995969	-0.231753	0.0192282	0.413162	0.354545
15463726	ADCY8	ENSGALG00000030251	-0.0318272	0.74437	0.965215	0.866221	0.24403	0.0202247	0.65839	0.623748	0.0279928	0.781686	0.995969	0.995969	-0.18421	0.0654952	0.565131	0.484953
15430831	ADCY9	ENSGALG00000007779	-0.0428188	0.58811	0.933259	0.837542	-0.0136614	0.867168	0.991508	0.93934	0.0161938	0.842853	0.9979	0.9979	0.072674	0.359926	0.822665	0.70595
15461638	ADCYAP1	ENSGALG00000014858	-0.00546359	0.945083	0.993319	0.891443	0.00389835	0.962128	0.997292	0.944819	0.128857	0.123021	0.995969	0.995969	0.130422	0.106732	0.613646	0.526586
15461644	ADCYAP1	ENSGALG00000014858	-0.142536	0.18586	0.776236	0.696624	0.0258834	0.814203	0.986722	0.934805	0.0446119	0.685677	0.995969	0.995969	0.161264	0.135831	0.646065	0.554405
15448093	ADCYAP1R1	ENSGALG00000005223	-0.206714	0.0731995	0.681874	0.61194	0.0625271	0.592645	0.970463	0.919401	-0.0664477	0.569764	0.995969	0.995969	0.0777387	0.491727	0.886797	0.760984
15512659	ADD1	ENSGALG00000015664	0.129994	0.174028	0.772031	0.69285	0.141958	0.152147	0.857389	0.812277	0.166889	0.0941111	0.995969	0.995969	-0.105063	0.269682	0.771095	0.661697
15527416	ADD3	ENSGALG00000008542	-0.032574	0.827895	0.976656	0.876489	0.267241	0.0914522	0.81975	0.776619	-0.0133147	0.931565	0.998509	0.998509	-0.247982	0.104443	0.613646	0.526586
15530213	ADGRA1L	ENSGALG00000007045	0.146446	0.222349	0.795013	0.713475	0.0431946	0.725402	0.980358	0.928776	0.0284781	0.816775	0.996375	0.996375	-0.161162	0.180279	0.700256	0.600908
15471410	ADGRA2	ENSGALG00000003118	0.0485846	0.582895	0.932565	0.836919	-0.10283	0.264797	0.905032	0.857413	0.0157188	0.863444	0.998509	0.998509	0.0699639	0.430141	0.860897	0.738758
15505774	ADGRA3	ENSGALG00000033470	0.0540221	0.529773	0.918062	0.823904	-0.0568594	0.52291	0.966508	0.915655	-0.0426894	0.631028	0.995969	0.995969	-0.0398521	0.642542	0.929685	0.797787
15455566	ADGRB1	ENSGALG00000033960	-0.0594728	0.549338	0.922579	0.827958	-0.0530944	0.605324	0.970463	0.919401	0.0342128	0.738855	0.995969	0.995969	0.14678	0.14469	0.660892	0.567128
15498759	ADGRB3	ENSGALG00000016176	-0.0451304	0.617608	0.94053	0.844068	0.102807	0.275222	0.906654	0.85895	0.0240681	0.796743	0.995969	0.995969	-0.0336086	0.709827	0.946455	0.812177
15434181	ADGRD1	ENSGALG00000002557	-0.0968103	0.440998	0.889826	0.798564	0.0666788	0.607291	0.970463	0.919401	-0.0881113	0.497668	0.995969	0.995969	-0.0579798	0.643544	0.930262	0.798282
15438361	ADGRD2	ENSGALG00000001094	-0.108605	0.202248	0.785806	0.705212	0.129492	0.143394	0.853005	0.808123	-0.0435744	0.617554	0.995969	0.995969	-0.0644617	0.445626	0.863959	0.741386
15493142	ADGRF4	ENSGALG00000016723	-0.07196	0.565946	0.928811	0.833551	-0.109417	0.400406	0.942684	0.893084	0.00748417	0.953895	0.998509	0.998509	0.188861	0.137331	0.648252	0.556282
15416447	ADGRG3		-0.218246	0.016346	0.565758	0.507732	-0.0276975	0.758774	0.98382	0.932056	-0.192069	0.0389556	0.995969	0.995969	0.0538746	0.537241	0.902201	0.774202
15501236	ADGRG4	ENSGALG00000006393	-0.0819241	0.371879	0.863325	0.774781	0.0598421	0.527386	0.968273	0.917327	-0.055248	0.559399	0.995969	0.995969	-0.033166	0.716397	0.948142	0.813625
15497320	ADGRG6	ENSGALG00000013803	0.20206	0.122134	0.730045	0.655171	0.0838482	0.529387	0.96862	0.917656	0.113012	0.397715	0.995969	0.995969	-0.172896	0.183884	0.704906	0.604898
15391126	ADGRG7	ENSGALG00000015294	-0.211611	0.122876	0.73024	0.655345	-0.105775	0.4502	0.948444	0.898541	0.00628092	0.964088	0.998509	0.998509	0.323667	0.0209815	0.421289	0.361519
15543391	ADGRL2	ENSGALG00000036789	0.0989694	0.404407	0.878673	0.788555	0.00638419	0.958349	0.997292	0.944819	0.0623266	0.61082	0.995969	0.995969	-0.043027	0.715867	0.947805	0.813336
15504115	ADGRL3	ENSGALG00000011319	0.115275	0.246332	0.809494	0.726471	0.167783	0.106323	0.832465	0.788664	0.17145	0.0991717	0.995969	0.995969	-0.111608	0.261392	0.766201	0.657497
15540146	ADGRL4	ENSGALG00000008890	0.416128	0.0332417	0.623049	0.559148	0.119023	0.543961	0.970106	0.919064	0.179926	0.360614	0.995969	0.995969	-0.355225	0.0667222	0.566022	0.485718
15564781	ADGRV1	ENSGALG00000043556	-0.0551564	0.373197	0.864229	0.775592	0.00349423	0.956283	0.997292	0.944819	-0.00664684	0.916953	0.998509	0.998509	0.0450153	0.466503	0.875842	0.751583
15511050	ADH1C	ENSGALG00000030614	0.155658	0.0546934	0.66152	0.593673	0.0564234	0.490776	0.960052	0.909539	0.236657	0.00611108	0.995969	0.995969	0.0245762	0.755392	0.956294	0.820621
15511026	ADH5	ENSGALG00000012245	0.143804	0.189116	0.780476	0.700429	0.0159242	0.886871	0.991593	0.93942	0.085468	0.446998	0.995969	0.995969	-0.0742598	0.493691	0.887992	0.762009
15511037	ADH6	ENSGALG00000020160	-0.155525	0.187536	0.77765	0.697893	-0.0544062	0.652372	0.972587	0.921414	-0.0903023	0.455825	0.995969	0.995969	0.119629	0.308216	0.798404	0.685131
15454125	ADHFE1	ENSGALG00000031860	0.00839552	0.920101	0.991834	0.89011	0.00978211	0.910103	0.993807	0.941518	0.0490686	0.572012	0.995969	0.995969	0.030891	0.712326	0.946455	0.812177
15499195	ADI1	ENSGALG00000025796	0.0926323	0.330415	0.849628	0.762488	-0.0141525	0.884995	0.991508	0.93934	0.150606	0.130124	0.995969	0.995969	0.0721261	0.44732	0.864714	0.742034
15548382	ADIPOQ	ENSGALG00000005554	0.150934	0.18216	0.773839	0.694472	0.069536	0.548467	0.970463	0.919401	0.213234	0.0716727	0.995969	0.995969	-0.00723595	0.948331	0.991662	0.850971
15478298	ADIPOR1	ENSGALG00000000094	0.142469	0.133345	0.736624	0.661075	-0.133228	0.173782	0.86945	0.823704	0.0431022	0.656005	0.995969	0.995969	0.0338621	0.717049	0.948142	0.813625
15388902	ADIPOR2	ENSGALG00000035533	-0.0313686	0.795719	0.973319	0.873493	-0.216139	0.0913648	0.81975	0.776619	-0.117845	0.350272	0.995969	0.995969	0.129663	0.288322	0.785649	0.674186
15529338	ADK	ENSGALG00000005057	0.0779358	0.284252	0.828835	0.743828	0.0876321	0.245449	0.896597	0.849422	0.0189107	0.800247	0.995969	0.995969	-0.146657	0.0483549	0.512391	0.439696
15519663	ADM	ENSGALG00000046593	0.0398819	0.76668	0.970074	0.870582	0.107569	0.44112	0.948444	0.898541	0.0650524	0.640407	0.995969	0.995969	-0.0823983	0.540701	0.902902	0.774804
15484104	ADMP	ENSGALG00000037408	-0.0712981	0.486105	0.902896	0.810294	0.0562234	0.595129	0.970463	0.919401	0.052075	0.62247	0.995969	0.995969	0.0671497	0.511661	0.892249	0.765662
15466125	ADNP	ENSGALG00000007989	0.132335	0.28017	0.826901	0.742093	0.0554014	0.659995	0.97324	0.922033	0.117795	0.351988	0.995969	0.995969	-0.0699419	0.565766	0.908948	0.779992
15459502	ADNP2	ENSGALG00000035669	-0.0512704	0.648659	0.947025	0.849897	0.0100681	0.931017	0.996109	0.943699	-0.112958	0.334726	0.995969	0.995969	-0.0717557	0.524291	0.896422	0.769243
15478248	ADORA1	ENSGALG00000000168	0.0778024	0.327067	0.848657	0.761618	0.105431	0.201711	0.883061	0.836598	0.0398363	0.625995	0.995969	0.995969	-0.143397	0.0755535	0.578906	0.496774
15435324	ADORA2A	ENSGALG00000006642	0.0838821	0.482543	0.90261	0.810037	0.164857	0.18649	0.873787	0.827813	-0.0679279	0.582219	0.995969	0.995969	-0.316667	0.0112129	0.359	0.308067
15444977	ADORA2B	ENSGALG00000014182	0.171081	0.162991	0.762311	0.684127	-0.030805	0.805618	0.986159	0.934272	0.0939249	0.454722	0.995969	0.995969	-0.0463512	0.701701	0.94514	0.811049
15479965	ADORA3	ENSGALG00000001462	-0.0677731	0.548232	0.922579	0.827958	-0.0686548	0.556758	0.970463	0.919401	-0.207851	0.0811634	0.995969	0.995969	-0.071423	0.52702	0.897319	0.770013
15411901	ADPGK	ENSGALG00000001788	0.0170249	0.856434	0.980376	0.879827	0.047968	0.622936	0.970463	0.919401	0.114825	0.243083	0.995969	0.995969	0.0498316	0.597098	0.917839	0.787621
15403533	ADPRH		0.125729	0.148777	0.746746	0.670159	0.0100895	0.909504	0.993807	0.941518	0.0504653	0.570558	0.995969	0.995969	-0.0853528	0.323026	0.806784	0.692322
15393999	ADPRHL1	ENSGALG00000016826	-0.0249769	0.849891	0.979039	0.878627	0.175445	0.204267	0.884948	0.838387	0.0929485	0.497583	0.995969	0.995969	-0.05752	0.663305	0.937949	0.804878
15394009	ADPRHL1	ENSGALG00000016826	0.10205	0.270036	0.822921	0.738521	0.0348088	0.714085	0.979166	0.927647	0.196654	0.0443575	0.995969	0.995969	0.0597953	0.515642	0.894492	0.767587
15474139	ADPRHL2	ENSGALG00000002304	-0.0581102	0.462968	0.898235	0.806111	-0.0123049	0.880197	0.991508	0.93934	-0.0397534	0.62685	0.995969	0.995969	0.0306617	0.697732	0.9441	0.810156
15440180	ADPRM	ENSGALG00000041763	-0.114527	0.162491	0.762281	0.6841	-0.0777504	0.355726	0.931289	0.882289	-0.169053	0.0495596	0.995969	0.995969	0.0232248	0.773977	0.961594	0.825169
15471692	ADRA1A	ENSGALG00000000469	0.021162	0.856123	0.980269	0.879731	0.0751002	0.535245	0.969734	0.918711	-0.00333299	0.977986	0.999358	0.999358	-0.0995951	0.395881	0.845435	0.72549
15425101	ADRA1B	ENSGALG00000001416	-0.0343951	0.77367	0.970619	0.87107	0.0506001	0.682929	0.974995	0.923695	-0.0613208	0.620791	0.995969	0.995969	-0.0775258	0.517893	0.894492	0.767587
15527519	ADRA2A	ENSGALG00000023521	0.0527994	0.581892	0.932565	0.836919	0.026418	0.789766	0.985045	0.933216	0.0719946	0.468965	0.995969	0.995969	-0.00722283	0.939826	0.990564	0.850029
15512526	ADRA2C	ENSGALG00000015608	0.12877	0.372158	0.863325	0.774781	0.0536366	0.718184	0.979166	0.927647	0.184292	0.219647	0.995969	0.995969	0.00188532	0.989514	0.998727	0.857034
15527643	ADRB1	ENSGALG00000008949	-0.250361	0.0293588	0.606485	0.544283	-0.133731	0.248806	0.897738	0.850503	-0.0841569	0.465376	0.995969	0.995969	0.299935	0.0100722	0.352487	0.302478
15423043	ADRB2	ENSGALG00000040035	0.00147141	0.990299	0.99813	0.89576	-0.0682227	0.586831	0.970463	0.919401	0.138633	0.272672	0.995969	0.995969	0.205385	0.0963584	0.605873	0.519915
15472064	ADRB3	ENSGALG00000019018	0.011954	0.912655	0.989479	0.887996	-0.263849	0.0242845	0.687963	0.651766	0.0564939	0.617119	0.995969	0.995969	0.308389	0.00731949	0.326711	0.280359
15465151	ADRM1	ENSGALG00000005200	0.092664	0.341502	0.854612	0.766961	-0.224063	0.0307228	0.70239	0.665433	-0.0695756	0.488843	0.995969	0.995969	0.061823	0.524154	0.896422	0.769243
15400066	ADSL	ENSGALG00000012034	0.113712	0.497671	0.907262	0.814212	-0.177824	0.307645	0.912872	0.86484	-0.243793	0.164691	0.995969	0.995969	-0.179681	0.286309	0.784578	0.673267
15488131	ADSS	ENSGALG00000010702	-0.0246567	0.849214	0.979027	0.878616	0.225574	0.0994707	0.82856	0.784965	0.00623656	0.962936	0.998509	0.998509	-0.194681	0.139535	0.651274	0.558875
15518132	ADSSL1	ENSGALG00000011618	0.174091	0.163219	0.762621	0.684405	0.0508027	0.690404	0.976943	0.925541	0.106923	0.403726	0.995969	0.995969	-0.117971	0.341031	0.814031	0.698541
15451803	ADTRP	ENSGALG00000032683	-0.270742	0.0316512	0.613875	0.550915	0.0256243	0.838925	0.989357	0.937301	-0.130657	0.303609	0.995969	0.995969	0.11446	0.350251	0.818257	0.702168
15389178	AEBP2	ENSGALG00000038026	-0.0151272	0.896237	0.988057	0.88672	0.00631732	0.958033	0.997292	0.944819	0.032692	0.785486	0.995969	0.995969	0.0415019	0.72071	0.948778	0.814171
15512456	AFAP1	ENSGALG00000015556	0.0448611	0.665535	0.950142	0.852693	0.0386152	0.719122	0.979166	0.927647	-0.011053	0.91794	0.998509	0.998509	-0.0945293	0.364597	0.823093	0.706317
15423064	AFAP1L1	ENSGALG00000039628	-0.123721	0.294638	0.834887	0.74926	-0.0221914	0.854773	0.991508	0.93934	-0.0919003	0.450252	0.995969	0.995969	0.0540125	0.645144	0.930854	0.79879
15496647	AFDN	ENSGALG00000011329	0.0869321	0.426289	0.885809	0.794959	0.0414863	0.712774	0.979166	0.927647	0.0691312	0.540298	0.995969	0.995969	-0.0592873	0.5865	0.915642	0.785736
15509978	AFF1	ENSGALG00000043935	0.118975	0.225999	0.798181	0.716318	-0.0739549	0.464121	0.952701	0.902574	0.101281	0.317715	0.995969	0.995969	0.0562608	0.563715	0.908151	0.779308
15426150	AFF4	ENSGALG00000030147	0.0805641	0.489933	0.904227	0.811488	0.0344348	0.774939	0.985045	0.933216	0.128778	0.28865	0.995969	0.995969	0.0137796	0.90568	0.985528	0.845708
15498088	AFG1L	ENSGALG00000015303	0.115294	0.216019	0.790537	0.709458	-0.159398	0.101344	0.828577	0.784981	-0.01743	0.855034	0.998509	0.998509	0.0266745	0.772347	0.960867	0.824545
15453123	AFG3L2	ENSGALG00000013853	0.0538256	0.541588	0.92173	0.827195	0.0199902	0.826233	0.987843	0.935867	0.0878527	0.337736	0.995969	0.995969	0.0140368	0.873202	0.979895	0.840874
15443433	AFMID	ENSGALG00000000109	0.0219732	0.856471	0.980376	0.879827	0.0135627	0.914099	0.99425	0.941937	0.00904154	0.94267	0.998509	0.998509	-0.0264943	0.827383	0.972586	0.834602
15486142	AFTPH	ENSGALG00000008828	0.0759012	0.588602	0.933642	0.837886	-0.102668	0.480358	0.957955	0.907551	0.00389473	0.978564	0.999358	0.999358	0.0306619	0.826739	0.972484	0.834514
15503688	AGA	ENSGALG00000010716	0.0828149	0.417009	0.883403	0.7928	0.0279204	0.790624	0.985045	0.933216	0.0223622	0.831572	0.997094	0.997094	-0.0883732	0.386755	0.839592	0.720476
15413298	AGBL1	ENSGALG00000006819	0.066657	0.583728	0.932565	0.836919	0.0296853	0.813297	0.986722	0.934805	0.11848	0.348794	0.995969	0.995969	0.0221373	0.85532	0.976778	0.838199
15518712	AGBL2	ENSGALG00000029618	-0.00315439	0.978041	0.996878	0.894636	-0.191041	0.11387	0.838309	0.794201	-0.10947	0.35906	0.995969	0.995969	0.0847251	0.461503	0.873059	0.749195
15399647	AGBL3	ENSGALG00000015473	-0.0680148	0.478672	0.90208	0.809561	0.0658359	0.50746	0.963199	0.91252	0.0263869	0.789955	0.995969	0.995969	0.0285658	0.765363	0.959451	0.82333
15492432	AGBL5	ENSGALG00000022850	-0.0810908	0.396243	0.874556	0.78486	-0.0864547	0.382381	0.9404	0.89092	-0.172985	0.0855035	0.995969	0.995969	-0.00543918	0.954383	0.99239	0.851596
15546074	AGFG1	ENSGALG00000003052	0.249288	0.00976945	0.535782	0.480831	0.0266872	0.778921	0.985045	0.933216	0.242469	0.0146384	0.995969	0.995969	-0.0335059	0.715352	0.947582	0.813145
15562673	AGGF1	ENSGALG00000004311	-0.0879296	0.449352	0.893201	0.801592	0.175869	0.148327	0.854522	0.809561	0.0180455	0.880294	0.998509	0.998509	-0.0698935	0.547006	0.904939	0.776552
15388524	AGK	ENSGALG00000012870	0.00672621	0.944645	0.993222	0.891356	0.115108	0.255501	0.899282	0.851966	0.154469	0.129863	0.995969	0.995969	0.0326348	0.73641	0.952393	0.817274
15542895	AGL	ENSGALG00000005407	-0.00964579	0.936653	0.992802	0.890978	-0.00151175	0.990398	0.999435	0.946849	0.0160994	0.898035	0.998509	0.998509	0.0272569	0.82236	0.970629	0.832922
15469161	AGMAT	ENSGALG00000031872	0.0174098	0.905779	0.989479	0.887996	-0.0727588	0.633258	0.970463	0.919401	0.0858017	0.573902	0.995969	0.995969	0.141151	0.340414	0.813933	0.698457
15469167	AGMAT	ENSGALG00000031872	0.0170491	0.896321	0.988057	0.88672	0.0619782	0.647668	0.971761	0.920632	0.114462	0.400399	0.995969	0.995969	0.0354345	0.786606	0.963767	0.827033
15463963	AGO2	ENSGALG00000040957	-0.0246228	0.822543	0.976656	0.876489	-0.0166023	0.883823	0.991508	0.93934	0.0115548	0.918989	0.998509	0.998509	0.0527799	0.631151	0.927498	0.79591
15474158	AGO3	ENSGALG00000043711	-0.0174827	0.864579	0.981329	0.880682	-0.161277	0.134817	0.850706	0.805946	0.102119	0.338988	0.995969	0.995969	0.280879	0.00918145	0.342444	0.293861
15474194	AGO4	ENSGALG00000039713	-0.0571316	0.683329	0.953345	0.855568	-0.0890899	0.539485	0.970106	0.919064	-0.05519	0.703382	0.995969	0.995969	0.0910315	0.516495	0.894492	0.767587
15445962	AGPAT1	ENSGALG00000044527	0.0501222	0.638352	0.945632	0.848646	-0.0253701	0.818001	0.986722	0.934805	0.133306	0.231345	0.995969	0.995969	0.108554	0.311576	0.800012	0.686511
15437932	AGPAT2	ENSGALG00000023517	-0.0427251	0.669227	0.950804	0.853288	-0.104564	0.315397	0.917268	0.869005	-0.0552613	0.593742	0.995969	0.995969	0.0920279	0.359796	0.822665	0.70595
15392394	AGPAT3	ENSGALG00000031932	-0.079112	0.553375	0.923083	0.82841	0.0402877	0.770154	0.984802	0.932986	-0.106857	0.440093	0.995969	0.995969	-0.0680323	0.610021	0.920884	0.790234
15554205	AGPAT3	ENSGALG00000031932	0.0259393	0.851221	0.979406	0.878956	0.0601815	0.67451	0.974549	0.923273	0.0860438	0.54875	0.995969	0.995969	-7.69482e-05	0.999556	0.999881	0.858024
15488847	AGPAT4	ENSGALG00000011571	-0.00402233	0.978482	0.996878	0.894636	0.26349	0.094514	0.81975	0.776619	0.0991251	0.522021	0.995969	0.995969	-0.160343	0.286312	0.784578	0.673267
15498966	AGPAT5	ENSGALG00000016329	-0.115599	0.268919	0.822256	0.737924	-0.172788	0.113786	0.838309	0.794201	-0.284158	0.0115345	0.995969	0.995969	0.00422901	0.967447	0.994492	0.8534
15504017	AGPAT9L	ENSGALG00000043256	-0.0358931	0.778746	0.971249	0.871636	0.0859013	0.517006	0.965383	0.914589	0.042651	0.747096	0.995969	0.995969	-0.00735717	0.954051	0.99239	0.851596
15536350	AGPS	ENSGALG00000009236	0.0346612	0.714084	0.959927	0.861476	0.0109673	0.910747	0.993807	0.941518	-0.0246815	0.800907	0.995969	0.995969	-0.07031	0.458736	0.870697	0.747167
15457649	AGR2	ENSGALG00000010825	0.0733165	0.543614	0.922579	0.827958	-0.153642	0.222648	0.890596	0.843737	0.16642	0.18734	0.995969	0.995969	0.246746	0.0465602	0.506694	0.434807
15457658	AGR3	ENSGALG00000019651	0.114408	0.28182	0.828356	0.743399	0.122164	0.267155	0.905071	0.857451	0.166003	0.134493	0.995969	0.995969	-0.0705686	0.504555	0.890144	0.763856
15457668	AGR3	ENSGALG00000019651	0.139966	0.228609	0.799598	0.71759	0.277018	0.0249961	0.687963	0.651766	0.269013	0.029179	0.995969	0.995969	-0.147972	0.203641	0.724727	0.621907
15416697	AGRP	ENSGALG00000002244	0.181568	0.100737	0.705664	0.63329	-0.0644578	0.566748	0.970463	0.919401	0.0669103	0.552155	0.995969	0.995969	-0.0502004	0.643947	0.930262	0.798282
15563752	AGTPBP1	ENSGALG00000012595	0.225498	0.0636875	0.671889	0.602979	-0.0683065	0.578621	0.970463	0.919401	0.0800583	0.51543	0.995969	0.995969	-0.0771336	0.516565	0.894492	0.767587
15546236	AGTR1	ENSGALG00000038512	0.0209068	0.850565	0.97928	0.878843	-0.195149	0.0959344	0.823188	0.779876	-0.0457468	0.690703	0.995969	0.995969	0.128496	0.251364	0.757829	0.650313
15470885	AGTRAP	ENSGALG00000004623	0.077648	0.507136	0.909461	0.816185	-0.000991411	0.993451	0.999435	0.946849	-0.231681	0.0615935	0.995969	0.995969	-0.308338	0.0117272	0.362926	0.311436
15554842	AGWCL	ENSGALG00000050085	-0.175357	0.265996	0.821055	0.736846	0.205075	0.209978	0.888247	0.841512	-0.0131689	0.935095	0.998509	0.998509	-0.0428868	0.783792	0.963487	0.826793
15545722	AGXT	ENSGALG00000020943	-0.143713	0.26343	0.819188	0.735171	0.0807171	0.541362	0.970106	0.919064	-0.145525	0.273757	0.995969	0.995969	-0.0825292	0.518168	0.894492	0.767587
15488024	AHCTF1	ENSGALG00000010630	-0.166119	0.0836997	0.691781	0.620831	-0.0396702	0.683665	0.974996	0.923696	-0.0937007	0.3385	0.995969	0.995969	0.112089	0.237616	0.748581	0.642376
15464503	AHCY	ENSGALG00000033677	0.181938	0.0358266	0.6282	0.563771	0.0849307	0.33142	0.923876	0.875265	0.149615	0.0915986	0.995969	0.995969	-0.117253	0.168147	0.690305	0.592368
15478265	AHCYL1	ENSGALG00000000329	0.10908	0.19203	0.781568	0.701409	-0.0829394	0.335139	0.926266	0.87753	0.0422133	0.621989	0.995969	0.995969	0.0160731	0.845699	0.974494	0.836238
15384189	AHCYL2	ENSGALG00000032868	0.0258751	0.789287	0.972221	0.872508	0.00157238	0.987476	0.998459	0.945925	0.167608	0.100947	0.995969	0.995969	0.140161	0.153655	0.671726	0.576426
15489643	AHI1	ENSGALG00000013951	0.0379396	0.772871	0.970619	0.87107	0.189641	0.169043	0.865843	0.820286	0.0467833	0.73104	0.995969	0.995969	-0.180798	0.174573	0.695932	0.597198
15523793	AHNAK2	ENSGALG00000011687	-0.0389064	0.724681	0.962745	0.864005	0.110478	0.336779	0.926266	0.87753	0.0916237	0.424696	0.995969	0.995969	0.0200525	0.855856	0.977184	0.838547
15523803	AHNAK2	ENSGALG00000011687	0.0210693	0.873554	0.983167	0.882332	-0.231833	0.097312	0.826479	0.782993	-0.043096	0.753282	0.995969	0.995969	0.167668	0.210517	0.729409	0.625925
15449908	AHR	ENSGALG00000010836	-0.0213236	0.874491	0.983319	0.882468	0.118785	0.397681	0.942155	0.892583	-0.0123424	0.929608	0.998509	0.998509	-0.109804	0.418159	0.853609	0.732504
15531865	AHR1B	ENSGALG00000004322	-0.0839452	0.259787	0.817384	0.733552	-0.0265466	0.728433	0.980358	0.928776	-0.0283113	0.711199	0.995969	0.995969	0.0821805	0.269754	0.771095	0.661697
15531855	AHR2	ENSGALG00000023742	0.365842	0.0718412	0.677827	0.608308	-0.212368	0.304871	0.912292	0.864291	0.551642	0.0105277	0.995969	0.995969	0.398168	0.051066	0.521125	0.447191
15461004	AHRR	ENSGALG00000013402	-0.111239	0.366507	0.86232	0.773879	-0.272609	0.0372756	0.713591	0.676045	-0.154805	0.22692	0.995969	0.995969	0.229043	0.0680007	0.566022	0.485718
15517210	AHSA1	ENSGALG00000010463	-0.0394022	0.660704	0.94921	0.851858	-0.194321	0.042237	0.722488	0.684474	-0.147231	0.119099	0.995969	0.995969	0.0864919	0.337869	0.812954	0.697617
15485345	AHSA2	ENSGALG00000004483	0.212217	0.0696644	0.674994	0.605766	-0.0352749	0.765472	0.984802	0.932986	0.044379	0.70755	0.995969	0.995969	-0.132564	0.250195	0.757763	0.650256
15546895	AHSG	ENSGALG00000008601	0.0104009	0.84809	0.979027	0.878616	0.0231259	0.681017	0.974843	0.923551	0.0271317	0.629766	0.995969	0.995969	-0.00639506	0.906226	0.985528	0.845708
15402164	AICDA	ENSGALG00000014280	-0.0796991	0.418803	0.884266	0.793574	-0.122304	0.233314	0.893649	0.846629	-0.053933	0.596099	0.995969	0.995969	0.14807	0.137558	0.648252	0.556282
15486946	AIDA	ENSGALG00000009426	0.121423	0.312994	0.843649	0.757123	-0.00214455	0.986161	0.998093	0.945578	-0.0105388	0.932075	0.998509	0.998509	-0.129817	0.281225	0.780169	0.669483
15500635	AIFM1	ENSGALG00000004003	0.0660868	0.391533	0.873988	0.78435	0.00539421	0.945841	0.997292	0.944819	-0.0376456	0.63599	0.995969	0.995969	-0.109127	0.160902	0.682734	0.585872
15525942	AIFM2	ENSGALG00000004777	0.0716663	0.601667	0.935837	0.839856	-0.241081	0.0958438	0.823188	0.779876	-0.232238	0.108151	0.995969	0.995969	-0.0628235	0.647091	0.93207	0.799834
15433381	AIFM3	ENSGALG00000007720	-0.0662394	0.509068	0.909461	0.816185	0.0872587	0.401656	0.942857	0.893248	0.0947762	0.362779	0.995969	0.995969	0.073757	0.462543	0.873475	0.749552
15497314	AIG1	ENSGALG00000013780	0.0286688	0.741364	0.965092	0.866111	0.0765411	0.396722	0.942155	0.892583	0.0298442	0.739944	0.995969	0.995969	-0.0753657	0.387814	0.840259	0.721048
15472402	AIM1L	ENSGALG00000031183	-0.103394	0.409985	0.880993	0.790637	0.100228	0.440068	0.948444	0.898541	-0.0527936	0.683297	0.995969	0.995969	-0.0496276	0.691376	0.943063	0.809267
15509578	AIMP1	ENSGALG00000010553	0.232776	0.0242329	0.598688	0.537286	-0.17199	0.101502	0.828577	0.784981	-0.0767123	0.458066	0.995969	0.995969	-0.137498	0.17274	0.695786	0.597072
15429040	AIMP2	ENSGALG00000003400	-0.0681315	0.610438	0.937883	0.841692	-0.200406	0.153067	0.858556	0.813383	-0.0553115	0.689262	0.995969	0.995969	0.213226	0.11673	0.618723	0.530942
15518923	AIP	ENSGALG00000040247	-0.209126	0.0460093	0.6495	0.582887	-0.0891195	0.399962	0.942684	0.893084	-0.130113	0.2218	0.995969	0.995969	0.168132	0.105128	0.613646	0.526586
15500827	AIPL1	ENSGALG00000005014	-0.204565	0.0651163	0.671889	0.602979	-0.0529738	0.636614	0.970524	0.91946	-0.12685	0.261575	0.995969	0.995969	0.130689	0.231794	0.743422	0.63795
15474450	AK2	ENSGALG00000003597	-0.0234252	0.801623	0.973638	0.87378	-0.245021	0.0150711	0.634843	0.60144	-0.0627469	0.516684	0.995969	0.995969	0.205699	0.0328538	0.466345	0.400183
15541267	AK4	ENSGALG00000011035	-0.0240568	0.827228	0.976656	0.876489	0.00961924	0.932788	0.996197	0.943782	0.0902146	0.431044	0.995969	0.995969	0.104652	0.345376	0.815367	0.699688
15543466	AK5	ENSGALG00000031652	-0.133384	0.177387	0.772031	0.69285	-0.0508809	0.615057	0.970463	0.919401	-0.0178431	0.859795	0.998509	0.998509	0.166422	0.0947548	0.602481	0.517005
15565047	AK6	ENSGALG00000020534	0.158161	0.18055	0.773054	0.693768	0.00703702	0.953491	0.997292	0.944819	0.152263	0.212178	0.995969	0.995969	-0.012935	0.911647	0.985528	0.845708
15517564	AK7	ENSGALG00000011093	-0.121957	0.216627	0.790655	0.709564	-0.0324036	0.748592	0.982746	0.931039	-0.133152	0.193051	0.995969	0.995969	0.0212087	0.828036	0.972586	0.834602
15439539	AK8	ENSGALG00000040923	-0.14327	0.126507	0.732427	0.657308	-0.0946549	0.32453	0.922303	0.873776	-0.150433	0.12132	0.995969	0.995969	0.0874924	0.345595	0.815435	0.699746
15490359	AK9	ENSGALG00000015224	-0.312051	0.00174966	0.467607	0.419648	0.0553145	0.564936	0.970463	0.919401	-0.234698	0.0188048	0.995969	0.995969	0.0220384	0.812014	0.96892	0.831455
15490369	AK9	ENSGALG00000015224	0.0666381	0.530272	0.91834	0.824153	-0.0746437	0.497255	0.962318	0.911685	-0.0922027	0.402582	0.995969	0.995969	-0.0841971	0.428592	0.85919	0.737293
15453326	AKAIN1	ENSGALG00000027053	0.0488772	0.642688	0.945632	0.848646	0.0796686	0.466075	0.952701	0.902574	0.117393	0.284986	0.995969	0.995969	-0.0111523	0.915569	0.985528	0.845708
15447561	AKAP1	ENSGALG00000005575	-0.105598	0.386378	0.871305	0.781942	-0.0670204	0.594072	0.970463	0.919401	-0.054217	0.666147	0.995969	0.995969	0.118401	0.332113	0.811311	0.696207
15445092	AKAP10	ENSGALG00000004679	0.0184072	0.821748	0.976656	0.876489	0.00833246	0.921489	0.994813	0.942471	0.0495615	0.558688	0.995969	0.995969	0.0228219	0.780034	0.962912	0.8263
15394889	AKAP11	ENSGALG00000022739	0.208655	0.0577847	0.667081	0.598664	0.216205	0.0575361	0.774444	0.733696	0.153165	0.172858	0.995969	0.995969	-0.271695	0.0151701	0.39075	0.335313
15394895	AKAP11	ENSGALG00000022739	0.170426	0.244987	0.808848	0.725891	0.0365277	0.807975	0.986604	0.934694	-0.165803	0.273968	0.995969	0.995969	-0.372757	0.0140696	0.383069	0.328721
15489198	AKAP12	ENSGALG00000036240	0.0341268	0.713006	0.959352	0.860959	0.112542	0.24547	0.896597	0.849422	0.0377694	0.694155	0.995969	0.995969	-0.108899	0.244733	0.755157	0.64802
15489208	AKAP12	ENSGALG00000011727	-0.0297823	0.859235	0.980406	0.879854	-0.0891456	0.608666	0.970463	0.919401	-0.1684	0.335833	0.995969	0.995969	-0.0494722	0.768392	0.960162	0.82394
15489212	AKAP12	ENSGALG00000036240	0.177833	0.357851	0.858691	0.770622	0.153174	0.443338	0.948444	0.898541	0.167238	0.403004	0.995969	0.995969	-0.163769	0.396693	0.845435	0.72549
15413319	AKAP13	ENSGALG00000006840	0.0854574	0.491982	0.904227	0.811488	0.183753	0.158096	0.861046	0.815742	0.161156	0.214215	0.995969	0.995969	-0.108054	0.385905	0.839529	0.720421
15508466	AKAP14	ENSGALG00000020261	-0.121668	0.347638	0.854965	0.767278	0.153632	0.253397	0.898299	0.851035	0.0147955	0.91158	0.998509	0.998509	-0.0171684	0.893899	0.983439	0.843914
15405299	AKAP17A	ENSGALG00000016686	0.0334053	0.750089	0.966923	0.867753	-0.0658247	0.545058	0.970106	0.919064	0.00383739	0.971781	0.998849	0.998849	0.0362568	0.729594	0.95071	0.815829
15560587	AKAP2	ENSGALG00000015656	0.0932098	0.302174	0.83904	0.752987	0.166369	0.0796251	0.808691	0.766141	0.111393	0.234756	0.995969	0.995969	-0.148186	0.104925	0.613646	0.526586
15516731	AKAP6	ENSGALG00000009995	-0.135535	0.298823	0.83712	0.751263	0.0496079	0.711428	0.979166	0.927647	-0.158929	0.240247	0.995969	0.995969	-0.0730011	0.573604	0.912347	0.782908
15497566	AKAP7	ENSGALG00000029794	-0.0447101	0.63942	0.945632	0.848646	-0.0770945	0.43642	0.948444	0.898541	-0.0913249	0.357433	0.995969	0.995969	0.0304798	0.74922	0.954433	0.819024
15497569	AKAP7	ENSGALG00000029794	-0.0200567	0.85584	0.98026	0.879723	-0.0752616	0.511392	0.964295	0.913558	-0.0559202	0.625121	0.995969	0.995969	0.0393981	0.721378	0.948778	0.814171
15556767	AKAP8L	ENSGALG00000039974	0.0455988	0.577611	0.93074	0.835282	-0.0436719	0.606253	0.970463	0.919401	0.0219225	0.795548	0.995969	0.995969	0.0199956	0.80673	0.967583	0.830308
15449530	AKAP9	ENSGALG00000040724	-0.0762345	0.639787	0.945632	0.848646	0.231265	0.175323	0.86945	0.823704	0.123938	0.463362	0.995969	0.995969	-0.031093	0.848421	0.975101	0.836759
15490953	AKIRIN2	ENSGALG00000015791	0.0245922	0.759459	0.969176	0.869776	-0.223531	0.0104067	0.600911	0.569293	-0.0613601	0.461944	0.995969	0.995969	0.137579	0.0931938	0.600582	0.515375
15540572	AKR1A1	ENSGALG00000010244	0.0504738	0.651683	0.947648	0.850456	0.0300582	0.794881	0.985172	0.933336	-0.0525122	0.650027	0.995969	0.995969	-0.133044	0.238182	0.749488	0.643155
15401347	AKR1B10L1	ENSGALG00000045122	0.016513	0.921119	0.991834	0.89011	0.293087	0.096171	0.823188	0.779876	-0.0457963	0.790855	0.995969	0.995969	-0.355396	0.0389227	0.488881	0.419521
15401370	AKR1B10L2	ENSGALG00000013072	0.0268274	0.836049	0.978679	0.878304	0.0369584	0.783033	0.985045	0.933216	-0.0085724	0.949046	0.998509	0.998509	-0.0723582	0.577469	0.912361	0.782921
15401354	AKR1B10L3	ENSGALG00000019284	-0.0247741	0.86593	0.981836	0.881137	-0.130161	0.393907	0.942155	0.892583	-0.163418	0.28591	0.995969	0.995969	-0.00848265	0.953893	0.99239	0.851596
15470544	AKR7A2	ENSGALG00000004005	0.155524	0.17024	0.769638	0.690702	-0.0170574	0.882878	0.991508	0.93934	0.102747	0.377518	0.995969	0.995969	-0.0357192	0.749621	0.954449	0.819037
15523775	AKT1	ENSGALG00000011620	0.153934	0.0859648	0.691891	0.62093	-0.00785848	0.93103	0.996109	0.943699	0.087689	0.337414	0.995969	0.995969	-0.0583865	0.507017	0.890252	0.763948
15488146	AKT3	ENSGALG00000034081	0.217391	0.153727	0.750114	0.673181	0.061582	0.692221	0.977212	0.925796	0.148559	0.342267	0.995969	0.995969	-0.130414	0.387615	0.840259	0.721048
15415031	AKTIP	ENSGALG00000033378	0.155949	0.106279	0.712832	0.639723	-0.0752511	0.444683	0.948444	0.898541	0.173235	0.0839068	0.995969	0.995969	0.0925371	0.331893	0.811311	0.696207
15415043	AKTIP	ENSGALG00000033378	-0.0628238	0.526621	0.917284	0.823206	-0.150936	0.146716	0.854503	0.809543	-0.161314	0.121698	0.995969	0.995969	0.0524455	0.596775	0.917839	0.787621
15415046	AKTIP	ENSGALG00000033378	-0.0691145	0.342322	0.854612	0.766961	0.0826536	0.273648	0.906654	0.85895	-0.0264336	0.72418	0.995969	0.995969	-0.0399727	0.581209	0.914269	0.784558
15436620	ALAD	ENSGALG00000008865	-0.160923	0.107081	0.715501	0.642118	-0.149402	0.146877	0.854503	0.809543	0.0128578	0.89911	0.998509	0.998509	0.323182	0.00211871	0.263454	0.226077
15436632	ALAD	ENSGALG00000008865	-0.116214	0.16383	0.76394	0.685589	-0.0943167	0.272381	0.90658	0.858879	-0.0662405	0.438746	0.995969	0.995969	0.14429	0.0861974	0.591871	0.5079
15418783	ALAS1	ENSGALG00000003948	-0.107458	0.586984	0.933154	0.837448	-0.41118	0.0504474	0.751206	0.711681	-0.320043	0.123754	0.995969	0.995969	0.198596	0.317922	0.804251	0.690148
15504362	ALB	ENSGALG00000035219	-0.0297357	0.609456	0.93775	0.841573	0.0382326	0.526148	0.96811	0.917173	-0.0344773	0.567358	0.995969	0.995969	-0.0429742	0.461272	0.873048	0.749185
15440125	ALC	ENSGALG00000040392	-0.242146	0.0152369	0.55536	0.498401	-0.0816681	0.411046	0.944613	0.894912	-0.0859253	0.38734	0.995969	0.995969	0.237889	0.0169662	0.402624	0.345502
15391210	ALCAM	ENSGALG00000015348	0.069315	0.590651	0.934478	0.838636	-0.120736	0.367231	0.935774	0.886537	0.00228059	0.98633	0.999435	0.999435	0.0537016	0.676617	0.940515	0.807081
15528319	ALDH18A1	ENSGALG00000034655	-0.160767	0.207196	0.790087	0.709054	0.232261	0.0815639	0.810818	0.768156	0.0131549	0.919648	0.998509	0.998509	-0.0583396	0.643806	0.930262	0.798282
15563493	ALDH1A1	ENSGALG00000015147	-0.0756169	0.549893	0.922579	0.827958	0.217393	0.102558	0.829956	0.786288	-0.045159	0.729659	0.995969	0.995969	-0.186935	0.144586	0.660755	0.567011
15409955	ALDH1A2	ENSGALG00000004270	0.0167931	0.891619	0.987298	0.886039	-0.123761	0.335227	0.926266	0.87753	-0.20396	0.116385	0.995969	0.995969	-0.0969922	0.433313	0.861333	0.739132
15410950	ALDH1A3	ENSGALG00000033365	0.00840758	0.93833	0.992802	0.890978	-0.0317025	0.778178	0.985045	0.933216	0.102982	0.362811	0.995969	0.995969	0.126277	0.249809	0.757633	0.650145
15388197	ALDH1L2	ENSGALG00000012691	-0.0864051	0.215795	0.790446	0.709376	0.15099	0.040502	0.722488	0.684474	-0.0234872	0.742544	0.995969	0.995969	-0.0880718	0.207266	0.727418	0.624216
15445147	ALDH3A2	ENSGALG00000004763	-0.0653551	0.58684	0.933154	0.837448	0.00522929	0.966421	0.997292	0.944819	-0.163061	0.194793	0.995969	0.995969	-0.102935	0.393565	0.844232	0.724457
15513352	ALDH3B1L2	ENSGALG00000036044	0.00844446	0.930379	0.992103	0.890352	-0.0307874	0.758436	0.983775	0.932013	-0.0509493	0.611229	0.995969	0.995969	-0.0286064	0.767388	0.959867	0.823687
15470382	ALDH4A1	ENSGALG00000042184	-0.0471078	0.702908	0.957179	0.859009	-0.000565757	0.996465	0.99948	0.946892	0.185107	0.15336	0.995969	0.995969	0.23278	0.0657736	0.565595	0.485352
15459616	ALDH5A1	ENSGALG00000032544	-0.144878	0.343393	0.854612	0.766961	0.0907383	0.564824	0.970463	0.919401	-0.00709086	0.96403	0.998509	0.998509	0.0470488	0.75693	0.956885	0.821128
15522679	ALDH6A1	ENSGALG00000010211	0.0327342	0.788777	0.972221	0.872508	0.0726743	0.566294	0.970463	0.919401	0.0105079	0.933756	0.998509	0.998509	-0.0949006	0.439127	0.862425	0.740069
15561064	ALDH7A1	ENSGALG00000008229	-0.0174447	0.857267	0.980406	0.879854	-0.0317641	0.751831	0.982746	0.931039	-0.0211045	0.833518	0.997478	0.997478	0.0281042	0.772088	0.960815	0.8245
15489687	ALDH8A1	ENSGALG00000013969	-0.159558	0.109521	0.71848	0.644791	0.0798403	0.432539	0.948444	0.898541	0.0461241	0.649267	0.995969	0.995969	0.125842	0.203706	0.724727	0.621907
15542277	ALDH9A1	ENSGALG00000003495	-0.0853097	0.386701	0.871512	0.782129	0.116593	0.254985	0.899084	0.851779	0.202129	0.0526618	0.995969	0.995969	0.170845	0.0880102	0.591871	0.5079
15560569	ALDOB	ENSGALG00000015544	0.0855938	0.150557	0.747362	0.670712	-0.0876219	0.154971	0.858556	0.813383	-0.0274277	0.651846	0.995969	0.995969	-0.0253997	0.665338	0.93806	0.804973
15428607	ALG1	ENSGALG00000002067	-0.152332	0.0875273	0.694961	0.623685	-0.111365	0.222604	0.890596	0.843737	-0.0601246	0.506965	0.995969	0.995969	0.203573	0.0246282	0.431097	0.369936
15395214	ALG11	ENSGALG00000017022	0.0540439	0.588889	0.933642	0.837886	-0.0605785	0.558523	0.970463	0.919401	0.00889889	0.931345	0.998509	0.998509	0.0154335	0.877104	0.980356	0.841269
15398067	ALG12	ENSGALG00000008539	-0.163651	0.239692	0.805232	0.722646	0.122251	0.393852	0.942155	0.892583	0.0021364	0.988048	0.999765	0.999765	0.0435363	0.752185	0.955294	0.819762
15508236	ALG13	ENSGALG00000030718	0.00514209	0.966072	0.99601	0.893858	-0.140512	0.265834	0.905032	0.857413	-0.0473955	0.70516	0.995969	0.995969	0.0879742	0.468503	0.876626	0.752255
15508208	ALG13	ENSGALG00000036240	0.0319131	0.76079	0.969176	0.869776	0.0279168	0.796917	0.985291	0.93345	0.0479104	0.659051	0.995969	0.995969	-0.0119196	0.909415	0.985528	0.845708
15539600	ALG14	ENSGALG00000005583	0.0412646	0.759642	0.969176	0.869776	-0.0367453	0.792357	0.985045	0.933216	-0.126289	0.368202	0.995969	0.995969	-0.130808	0.33509	0.81229	0.697048
15452862	ALG2	ENSGALG00000013573	0.136235	0.167248	0.767957	0.689194	-0.0284015	0.77799	0.985045	0.933216	0.175164	0.0885802	0.995969	0.995969	0.0673309	0.490299	0.886663	0.760868
15549435	ALG3	ENSGALG00000008503	0.0363732	0.747184	0.966318	0.867211	-0.0830513	0.478326	0.956815	0.906471	-0.136788	0.245848	0.995969	0.995969	-0.0901103	0.426325	0.85824	0.736478
15395354	ALG5	ENSGALG00000017049	0.11705	0.255581	0.814871	0.731296	0.0199296	0.850289	0.991508	0.93934	0.0918354	0.386925	0.995969	0.995969	-0.0451446	0.658456	0.936494	0.80363
15541153	ALG6	ENSGALG00000010991	-0.0870863	0.473408	0.900935	0.808533	0.056182	0.654246	0.972587	0.921414	0.0247945	0.84313	0.9979	0.9979	0.0556988	0.645827	0.931263	0.799141
15396509	ALG8	ENSGALG00000019042	-0.0360529	0.732503	0.964561	0.865634	0.0440806	0.686509	0.975609	0.924277	-0.00707553	0.948287	0.998509	0.998509	-0.0151032	0.886064	0.98207	0.84274
15475376	ALG9	ENSGALG00000021174	0.0220132	0.854847	0.98026	0.879723	-0.00135211	0.991337	0.999435	0.946849	-0.00162031	0.989618	0.999922	0.999922	-0.0222814	0.8531	0.976174	0.83768
15485959	ALK		0.070457	0.554107	0.923083	0.82841	0.063146	0.608246	0.970463	0.919401	-0.00786264	0.949014	0.998509	0.998509	-0.141466	0.23848	0.749674	0.643314
15522980	ALKBH1	ENSGALG00000010485	-0.114995	0.280187	0.826901	0.742093	0.0975182	0.374969	0.93834	0.888969	0.0756665	0.490206	0.995969	0.995969	0.0931432	0.380347	0.836097	0.717477
15434982	ALKBH2	ENSGALG00000035152	-0.0428177	0.655637	0.947692	0.850495	-0.0535147	0.590511	0.970463	0.919401	0.0430559	0.664829	0.995969	0.995969	0.139388	0.152141	0.668339	0.573519
15515461	ALKBH3	ENSGALG00000041309	0.152003	0.160674	0.760059	0.682106	-0.0280491	0.799789	0.985291	0.93345	0.188183	0.0953733	0.995969	0.995969	0.0642289	0.548614	0.905124	0.776711
15446329	ALKBH4	ENSGALG00000001844	-0.155438	0.0392711	0.638055	0.572615	0.0567261	0.455082	0.949454	0.899498	-0.0953376	0.212685	0.995969	0.995969	0.00337451	0.963164	0.993639	0.852668
15427106	ALKBH5	ENSGALG00000043693	-0.22572	0.0254167	0.598903	0.537478	-0.0883519	0.383074	0.9404	0.89092	-0.0706193	0.484812	0.995969	0.995969	0.243452	0.0165299	0.399761	0.343045
15395935	ALKBH8	ENSGALG00000017170	0.117611	0.33794	0.853169	0.765666	0.00512004	0.967635	0.997292	0.944819	0.0476617	0.705944	0.995969	0.995969	-0.0750692	0.539166	0.902902	0.774804
15513194	ALMS1	ENSGALG00000044620	-0.0342169	0.673419	0.951838	0.854216	0.212447	0.0153918	0.634843	0.60144	0.0421744	0.615958	0.995969	0.995969	-0.136055	0.100012	0.612191	0.525337
15513198	ALMS1	ENSGALG00000044620	-0.084452	0.424118	0.885366	0.794561	0.105286	0.336715	0.926266	0.87753	-0.0193638	0.858843	0.998509	0.998509	-0.0401976	0.702585	0.94514	0.811049
15554910	ALOX15B	ENSGALG00000044760	0.116405	0.415767	0.883238	0.792651	0.0814178	0.581398	0.970463	0.919401	-0.13621	0.35824	0.995969	0.995969	-0.334033	0.0238684	0.431097	0.369936
15529679	ALOX5	ENSGALG00000005857	-0.000953343	0.993554	0.998999	0.89654	0.146568	0.23504	0.893649	0.846629	-0.121829	0.322087	0.995969	0.995969	-0.267443	0.0287321	0.449582	0.385798
15407413	ALOX5AP	ENSGALG00000026781	-0.1085	0.461009	0.897336	0.805304	0.222641	0.14851	0.854522	0.809561	0.0023432	0.987679	0.999599	0.999599	-0.111797	0.447614	0.864769	0.742081
15546697	ALPI	ENSGALG00000009034	-0.0701734	0.467996	0.899261	0.807032	-0.110533	0.271832	0.90658	0.858879	-0.0230007	0.817616	0.996375	0.996375	0.157706	0.108183	0.614035	0.526919
15510880	ALPK1	ENSGALG00000012074	0.109846	0.241232	0.805617	0.722992	-0.145459	0.13626	0.850706	0.805946	0.0119802	0.900745	0.998509	0.998509	0.0475932	0.608697	0.920183	0.789633
15411641	ALPK3	ENSGALG00000037950	0.135139	0.19354	0.783748	0.703366	-0.0289879	0.785109	0.985045	0.933216	0.164634	0.127731	0.995969	0.995969	0.0584827	0.569784	0.910684	0.781481
15471062	ALPL	ENSGALG00000023542	-0.261392	0.070724	0.677689	0.608184	-0.17824	0.227559	0.893649	0.846629	-0.167226	0.256988	0.995969	0.995969	0.272406	0.0601562	0.54799	0.470244
15546709	ALPP	ENSGALG00000007814	-0.00943641	0.940367	0.993128	0.891271	-0.0695999	0.594745	0.970463	0.919401	0.018603	0.886714	0.998509	0.998509	0.0976393	0.440877	0.862711	0.740314
15535957	ALS2	ENSGALG00000008415	0.00355708	0.976323	0.996878	0.894636	0.0257482	0.835631	0.989357	0.937301	0.0286791	0.817249	0.996375	0.996375	-0.000626247	0.995831	0.999843	0.857992
15386772	ALX1	ENSGALG00000027213	-0.0811281	0.369836	0.862935	0.774431	0.0675399	0.469825	0.95381	0.903625	-0.0101836	0.912895	0.998509	0.998509	0.00340451	0.969802	0.995031	0.853862
15520945	ALX4	ENSGALG00000032584	-0.0163136	0.872057	0.982609	0.881831	-0.0454721	0.664898	0.973529	0.922307	0.000164744	0.998746	0.999922	0.999922	0.0619505	0.541852	0.902902	0.774804
15443481	ALYREF	ENSGALG00000007237	-0.088631	0.430481	0.887651	0.796612	-0.0764158	0.510807	0.964295	0.913558	-0.0660681	0.569362	0.995969	0.995969	0.0989787	0.37917	0.835598	0.717048
15561804	AMACR	ENSGALG00000003326	0.0614989	0.462926	0.898235	0.806111	-0.0787122	0.365065	0.935177	0.885972	-0.0386702	0.654859	0.995969	0.995969	-0.0214568	0.797182	0.966456	0.829341
15438806	AMBP	ENSGALG00000030255	0.00265889	0.967178	0.99601	0.893858	0.0526583	0.433192	0.948444	0.898541	-0.0356509	0.59479	0.995969	0.995969	-0.0909681	0.16516	0.686657	0.589239
15515782	AMBRA1	ENSGALG00000008358	0.0371538	0.611935	0.938493	0.842239	0.0278502	0.713087	0.979166	0.927647	0.138622	0.0735843	0.995969	0.995969	0.0736184	0.317439	0.803886	0.689836
15497965	AMD1	ENSGALG00000039575	0.141502	0.243027	0.807523	0.724702	-0.0937802	0.452108	0.948805	0.898883	0.250351	0.0501039	0.995969	0.995969	0.202629	0.0979625	0.607834	0.521598
15386910	AMDHD1	ENSGALG00000011414	-0.161259	0.184494	0.774454	0.695025	-0.0100213	0.935673	0.996498	0.944067	-0.0732783	0.556065	0.995969	0.995969	0.0980016	0.416181	0.85266	0.73169
15431178	AMDHD2	ENSGALG00000009234	-0.224585	0.0210926	0.584863	0.524879	0.138744	0.158201	0.861046	0.815742	-0.0466407	0.630811	0.995969	0.995969	0.0392008	0.675747	0.940338	0.806928
15501642	AMER1	ENSGALG00000007599	-0.0165975	0.853013	0.979807	0.879316	0.00488792	0.957951	0.997292	0.944819	0.0823424	0.377157	0.995969	0.995969	0.0940519	0.297508	0.791288	0.679024
15501645	AMER1	ENSGALG00000007599	0.189631	0.0496449	0.653656	0.586616	0.0482705	0.620014	0.970463	0.919401	0.1983	0.0474766	0.995969	0.995969	-0.0396023	0.67355	0.939938	0.806586
15395667	AMER2	ENSGALG00000027868	-0.045438	0.699185	0.955907	0.857867	-0.0989686	0.417886	0.945643	0.895888	-0.0403194	0.740373	0.995969	0.995969	0.104087	0.378255	0.834752	0.716322
15414823	AMFR	ENSGALG00000003107	-0.0261732	0.723388	0.962745	0.864005	-0.0716882	0.351622	0.930524	0.881564	-0.145069	0.0643837	0.995969	0.995969	-0.0472077	0.524084	0.896422	0.769243
15484317	AMH	ENSGALG00000036346	-0.168777	0.0649738	0.671889	0.602979	0.0333856	0.717855	0.979166	0.927647	-0.0442975	0.631885	0.995969	0.995969	0.091094	0.31069	0.799709	0.686251
15534177	AMHR2	ENSGALG00000012055	0.0505409	0.652748	0.947648	0.850456	-0.0556062	0.632533	0.970463	0.919401	0.0787127	0.499215	0.995969	0.995969	0.083778	0.456923	0.870524	0.747019
15398671	AMIGO2	ENSGALG00000009739	-0.00532775	0.952326	0.994255	0.892283	-0.0440369	0.63363	0.970463	0.919401	0.066365	0.473514	0.995969	0.995969	0.11573	0.19948	0.722208	0.619745
15501874	AMMECR1	ENSGALG00000008074	-0.188545	0.216359	0.790639	0.709549	0.155031	0.324086	0.922303	0.873776	0.0835706	0.593163	0.995969	0.995969	0.117085	0.439521	0.862425	0.740069
15517914	AMN	ENSGALG00000011391	-0.0480198	0.680521	0.953154	0.855397	-0.0398791	0.741021	0.981536	0.929892	0.0529446	0.661013	0.995969	0.995969	0.140844	0.231502	0.743422	0.63795
15388673	AMN1	ENSGALG00000012938	0.213395	0.0754913	0.685719	0.615391	0.0917956	0.451445	0.948585	0.898675	0.179861	0.144703	0.995969	0.995969	-0.12533	0.289224	0.786482	0.6749
15501804	AMOT	ENSGALG00000007952	-0.236072	0.0164581	0.565758	0.507732	0.0284756	0.770617	0.984802	0.932986	-0.180258	0.071396	0.995969	0.995969	0.0273376	0.772013	0.960815	0.8245
15408125	AMOTL1	ENSGALG00000017208	-0.0195254	0.829548	0.976656	0.876489	-0.0726942	0.440583	0.948444	0.898541	-0.0101294	0.914055	0.998509	0.998509	0.0820902	0.368105	0.825687	0.708543
15545607	AMOTL2	ENSGALG00000054723	0.148149	0.101599	0.705664	0.63329	0.0547719	0.551913	0.970463	0.919401	0.12124	0.192298	0.995969	0.995969	-0.0816807	0.360173	0.822665	0.70595
15480151	AMPD1	ENSGALG00000002082	0.0453789	0.609006	0.93775	0.841573	-0.178205	0.0583142	0.775554	0.734748	-0.0136092	0.881982	0.998509	0.998509	0.119217	0.183872	0.704906	0.604898
15519647	AMPD3	ENSGALG00000005662	-0.064102	0.607283	0.937417	0.841274	0.198652	0.129573	0.849294	0.804608	0.134838	0.299176	0.995969	0.995969	0.000288576	0.99815	0.999881	0.858024
15459187	AMPH	ENSGALG00000032958	-0.407196	0.0220364	0.589635	0.529161	0.249292	0.16506	0.865843	0.820286	-0.00702246	0.968359	0.998509	0.998509	0.150882	0.380381	0.836097	0.717477
15542781	AMY1A	ENSGALG00000005147	-0.15272	0.253307	0.813112	0.729718	0.448025	0.00229961	0.433672	0.410854	0.0694549	0.612992	0.995969	0.995969	-0.22585	0.0947523	0.602481	0.517005
15542778	AMY1AP		-0.00493693	0.977009	0.996878	0.894636	0.0466142	0.792743	0.985045	0.933216	0.11184	0.529415	0.995969	0.995969	0.0701631	0.682486	0.942475	0.808762
15541560	AMY2A	ENSGALG00000038740	-0.17361	0.194629	0.784967	0.704459	0.260172	0.0638156	0.779799	0.73877	0.0319724	0.815336	0.996375	0.996375	-0.0545893	0.680045	0.941511	0.807935
15426790	AMZ1	ENSGALG00000004358	-0.0111139	0.933499	0.992116	0.890363	0.0238878	0.862463	0.991508	0.93934	-0.0976609	0.480299	0.995969	0.995969	-0.110435	0.409345	0.849106	0.72864
15483142	AN1ZNF5L	ENSGALG00000014589	-0.214453	0.0345462	0.625536	0.56138	-0.0748774	0.462892	0.952701	0.902574	-0.0951594	0.352015	0.995969	0.995969	0.194171	0.0542659	0.527758	0.452882
15493540	ANAPC1	ENSGALG00000008254	0.172039	0.0351305	0.627479	0.563124	0.0232081	0.77671	0.985045	0.933216	0.103895	0.20923	0.995969	0.995969	-0.0913522	0.25217	0.758563	0.650943
15509050	ANAPC10	ENSGALG00000028643	0.214427	0.0196992	0.579509	0.520073	-0.0772428	0.400509	0.942684	0.893084	0.165276	0.0772362	0.995969	0.995969	0.0280923	0.750559	0.954733	0.819281
15441719	ANAPC11	ENSGALG00000049911	0.0186941	0.901563	0.988672	0.887272	-0.123336	0.432519	0.948444	0.898541	-0.0515796	0.7418	0.995969	0.995969	0.0530626	0.725737	0.950522	0.815668
15556506	ANAPC15	ENSGALG00000032499	-0.103573	0.188068	0.778764	0.698892	-0.023703	0.768312	0.984802	0.932986	-0.0979921	0.227953	0.995969	0.995969	0.0292837	0.706499	0.945546	0.811397
15529129	ANAPC16	ENSGALG00000004410	-0.100205	0.317897	0.844016	0.757453	-0.0157699	0.878439	0.991508	0.93934	-0.139459	0.181831	0.995969	0.995969	-0.0234836	0.813665	0.968972	0.8315
15436766	ANAPC2	ENSGALG00000008625	-0.161334	0.123175	0.73024	0.655345	-0.0866028	0.418118	0.945643	0.895888	-0.0327159	0.758735	0.995969	0.995969	0.215221	0.0423668	0.492806	0.422889
15512073	ANAPC4	ENSGALG00000014378	-0.0633666	0.561515	0.926382	0.83137	0.126859	0.264661	0.905032	0.857413	-0.029402	0.794266	0.995969	0.995969	-0.0928945	0.396024	0.845435	0.72549
15434556	ANAPC5	ENSGALG00000004179	0.0109839	0.921267	0.991834	0.89011	-0.0593448	0.606596	0.970463	0.919401	-0.060528	0.599469	0.995969	0.995969	-0.0121671	0.912819	0.985528	0.845708
15432026	ANAPC7	ENSGALG00000003826	0.174829	0.0794565	0.687859	0.617311	0.0434589	0.666979	0.973752	0.922517	0.0199985	0.842871	0.9979	0.9979	-0.198289	0.0480558	0.511515	0.438944
15522865	ANGEL1	ENSGALG00000010372	0.0377254	0.662224	0.949301	0.851939	0.0653887	0.465595	0.952701	0.902574	0.156742	0.0857946	0.995969	0.995969	0.0536284	0.535184	0.900469	0.772716
15487200	ANGEL2	ENSGALG00000009802	-0.0786466	0.259317	0.817384	0.733552	0.00329789	0.963209	0.997292	0.944819	-0.0470257	0.512038	0.995969	0.995969	0.0283229	0.682137	0.942475	0.808762
15463268	ANGPT1	ENSGALG00000029983	0.116754	0.391792	0.873988	0.78435	0.168607	0.234523	0.893649	0.846629	0.152144	0.282483	0.995969	0.995969	-0.133218	0.329285	0.809647	0.694779
15443918	ANGPT1L	ENSGALG00000041502	-0.11277	0.173357	0.772031	0.69285	0.0715846	0.399762	0.942684	0.893084	0.00255445	0.975904	0.999323	0.999323	0.0437394	0.593185	0.917839	0.787621
15491754	ANGPT2	ENSGALG00000036189	0.125441	0.462076	0.898039	0.805935	0.111197	0.528376	0.96862	0.917656	0.0555074	0.752446	0.995969	0.995969	-0.181131	0.290319	0.787083	0.675417
15465439	ANGPT4	ENSGALG00000040755	0.010834	0.898684	0.988642	0.887245	-0.0237452	0.787556	0.985045	0.933216	0.0361256	0.682023	0.995969	0.995969	0.0490368	0.565317	0.908799	0.779864
15539001	ANGPTL1	ENSGALG00000004290	0.0547809	0.590715	0.934478	0.838636	-0.105195	0.320901	0.921383	0.872904	-0.100194	0.344121	0.995969	0.995969	-0.0497805	0.62492	0.92546	0.794161
15440129	ANGPTL2	ENSGALG00000000927	0.380205	0.00409099	0.522071	0.468526	0.147554	0.256704	0.899934	0.852584	0.266093	0.0450414	0.995969	0.995969	-0.261666	0.0415484	0.489713	0.420235
15468944	ANGPTL7	ENSGALG00000003179	-0.143632	0.207313	0.790097	0.709063	-0.0816445	0.485091	0.959948	0.90944	-0.198641	0.0949435	0.995969	0.995969	0.0266354	0.813044	0.968972	0.8315
15445901	ANGPTRL1	ENSGALG00000033314	-0.0234431	0.844268	0.979027	0.878616	-0.0407824	0.741422	0.981736	0.930081	0.239768	0.0586542	0.995969	0.995969	0.303994	0.0147832	0.387093	0.332175
15472160	ANK1	ENSGALG00000003594	-0.118765	0.317732	0.844016	0.757453	0.0511085	0.676017	0.974549	0.923273	0.0363387	0.76622	0.995969	0.995969	0.103996	0.380833	0.836097	0.717477
15510823	ANK2	ENSGALG00000012044	-0.0402688	0.690581	0.955241	0.85727	0.166383	0.118197	0.841669	0.797384	0.111319	0.291133	0.995969	0.995969	-0.0147954	0.883603	0.981185	0.84198
15525272	ANK3	ENSGALG00000003135	-0.00465964	0.971763	0.996209	0.894036	0.0840741	0.538349	0.970106	0.919064	0.156539	0.255145	0.995969	0.995969	0.0771242	0.558939	0.906116	0.777562
15411013	ANKDD1A	ENSGALG00000007252	-0.246814	0.0770228	0.685719	0.615391	0.00535317	0.969753	0.997292	0.944819	-0.268734	0.0635103	0.995969	0.995969	-0.027274	0.84155	0.973579	0.835453
15494171	ANKEF1	ENSGALG00000008996	0.021415	0.833592	0.977623	0.877357	0.171214	0.111129	0.833323	0.789477	0.109269	0.303966	0.995969	0.995969	-0.08336	0.415583	0.852569	0.731611
15441032	ANKFN1	ENSGALG00000003105	0.0368578	0.665084	0.949882	0.852461	0.145309	0.105361	0.832113	0.788331	-0.00369166	0.966541	0.998509	0.998509	-0.185859	0.0344646	0.467976	0.401583
15444115	ANKFY1	ENSGALG00000001467	-0.0219149	0.81434	0.975231	0.875209	0.0438141	0.650496	0.972587	0.921414	0.0482442	0.617973	0.995969	0.995969	0.026345	0.777751	0.962317	0.82579
15452288	ANKH	ENSGALG00000012964	-0.216552	0.0623045	0.671889	0.602979	0.162888	0.170436	0.865896	0.820336	-0.108431	0.357828	0.995969	0.995969	-0.0547666	0.629165	0.927065	0.795539
15422691	ANKHD1	ENSGALG00000001099	0.0448344	0.698328	0.955907	0.857867	-0.0535848	0.654621	0.972587	0.921414	0.112849	0.34854	0.995969	0.995969	0.1216	0.296513	0.790451	0.678306
15449580	ANKIB1	ENSGALG00000031917	-0.0151753	0.883009	0.985876	0.884763	0.0637891	0.551088	0.970463	0.919401	0.112636	0.29515	0.995969	0.995969	0.0640223	0.535797	0.900809	0.773008
15476593	ANKK1	ENSGALG00000007815	-0.161347	0.21384	0.790446	0.709376	0.172301	0.200005	0.881963	0.835558	0.00824528	0.950505	0.998509	0.998509	-0.00270884	0.983159	0.998022	0.856429
15433972	ANKLE2	ENSGALG00000002143	0.139187	0.213338	0.790446	0.709376	0.0524492	0.647288	0.971706	0.920579	0.152111	0.189457	0.995969	0.995969	-0.0395259	0.721007	0.948778	0.814171
15457637	ANKMY2	ENSGALG00000010804	-0.0218978	0.852565	0.979807	0.879316	-0.0809571	0.508087	0.963199	0.91252	0.0293394	0.809928	0.996059	0.996059	0.132194	0.266121	0.769098	0.659983
15555334	ANKRA2	ENSGALG00000013511	0.195562	0.0305937	0.607318	0.545031	-0.051671	0.568616	0.970463	0.919401	0.127363	0.164934	0.995969	0.995969	-0.0165284	0.849966	0.975484	0.837089
15529946	ANKRD1	ENSGALG00000006491	-0.0736599	0.492957	0.904227	0.811488	0.0618943	0.577377	0.970463	0.919401	-0.0669748	0.546692	0.995969	0.995969	-0.0552091	0.606796	0.919179	0.788772
15406052	ANKRD10	ENSGALG00000030125	0.195858	0.134717	0.736624	0.661075	-0.117969	0.378944	0.939253	0.889834	0.0439573	0.741812	0.995969	0.995969	-0.0339322	0.792304	0.965587	0.828595
15461453	ANKRD12		0.0330285	0.829849	0.976656	0.876489	-0.150921	0.345794	0.929783	0.880862	-0.0245808	0.877189	0.998509	0.998509	0.0933112	0.544724	0.904485	0.776162
15555722	ANKRD12		-0.0327687	0.829565	0.976656	0.876489	-0.0989126	0.531226	0.969273	0.918275	-0.193387	0.224582	0.995969	0.995969	-0.0617053	0.685482	0.942475	0.808762
15432574	ANKRD13A	ENSGALG00000043357	0.11795	0.272735	0.824171	0.739643	-0.0133152	0.903954	0.993372	0.941105	0.120323	0.279613	0.995969	0.995969	0.0156885	0.883007	0.981185	0.84198
15544794	ANKRD13C		0.134852	0.135178	0.73744	0.661807	0.0397365	0.665903	0.973752	0.922517	0.170525	0.0701456	0.995969	0.995969	-0.00406331	0.963499	0.993639	0.852668
15384298	ANKRD16	ENSGALG00000008168	-0.00688409	0.952691	0.994255	0.892283	-0.00382282	0.974608	0.997396	0.944918	-0.0458822	0.702749	0.995969	0.995969	-0.0351753	0.761929	0.958337	0.822374
15510433	ANKRD17	ENSGALG00000011642	0.10363	0.354078	0.858336	0.770304	-0.102365	0.376236	0.938964	0.88956	0.143528	0.217235	0.995969	0.995969	0.142263	0.205787	0.727338	0.624148
15530340	ANKRD2	ENSGALG00000007539	-0.144343	0.101969	0.705664	0.63329	0.0132945	0.882028	0.991508	0.93934	-0.0431592	0.630504	0.995969	0.995969	0.0878896	0.313415	0.800982	0.687344
15529893	ANKRD22	ENSGALG00000028250	-0.200733	0.108731	0.71848	0.644791	0.0674438	0.596441	0.970463	0.919401	-0.126752	0.322145	0.995969	0.995969	0.00653706	0.957545	0.992758	0.851912
15385622	ANKRD26	ENSGALG00000009104	0.078223	0.546147	0.922579	0.827958	-0.0732007	0.585129	0.970463	0.919401	-0.0869542	0.517052	0.995969	0.995969	-0.0919765	0.478362	0.880246	0.755362
15417505	ANKRD27	ENSGALG00000004671	-0.0213801	0.868936	0.982609	0.881831	0.0498071	0.710583	0.979166	0.927647	0.00566384	0.966308	0.998509	0.998509	-0.0227631	0.860545	0.977844	0.839113
15458064	ANKRD28	ENSGALG00000011226	0.0456682	0.660345	0.949155	0.851808	0.101107	0.349688	0.930524	0.881564	0.0975879	0.366504	0.995969	0.995969	-0.0491869	0.636079	0.928459	0.796735
15551811	ANKRD33	ENSGALG00000052464	-0.128335	0.119108	0.729086	0.65431	0.0170433	0.83873	0.989357	0.937301	-0.0332637	0.691463	0.995969	0.995969	0.078028	0.337938	0.812954	0.697617
15552796	ANKRD34B	ENSGALG00000044727	0.0558914	0.576416	0.93074	0.835282	0.0983787	0.344213	0.929086	0.880202	0.0999267	0.336774	0.995969	0.995969	-0.0543433	0.586977	0.915642	0.785736
15411433	ANKRD34C	ENSGALG00000030576	-0.185218	0.0933869	0.703557	0.631399	-0.0149035	0.894074	0.992011	0.939816	-0.100948	0.369887	0.995969	0.995969	0.0991742	0.361942	0.822665	0.70595
15441771	ANKRD40	ENSGALG00000007389	-0.0590391	0.534965	0.919964	0.825611	-0.168047	0.0937772	0.81975	0.776619	-0.071852	0.46618	0.995969	0.995969	0.155234	0.108466	0.614035	0.526919
15441761	ANKRD40L		-0.0991467	0.369325	0.862706	0.774225	-0.0875661	0.442949	0.948444	0.898541	-0.0292517	0.796963	0.995969	0.995969	0.157461	0.157582	0.677039	0.580985
15441766	ANKRD40L	ENSGALG00000026189	-0.155392	0.149736	0.747362	0.670712	0.049408	0.653691	0.972587	0.921414	-0.124533	0.261852	0.995969	0.995969	-0.0185494	0.861421	0.977993	0.839241
15396398	ANKRD42	ENSGALG00000017250	-0.181187	0.0331653	0.623049	0.559148	0.0344668	0.685928	0.975482	0.924157	-0.195733	0.026639	0.995969	0.995969	-0.0490124	0.552246	0.905633	0.777147
15535748	ANKRD44	ENSGALG00000007996	0.00230781	0.982931	0.996878	0.894636	0.0590497	0.597664	0.970463	0.919401	-0.0486271	0.663639	0.995969	0.995969	-0.109985	0.311573	0.800012	0.686511
15408141	ANKRD49	ENSGALG00000017210	-0.0129288	0.891025	0.987298	0.886039	0.100705	0.306205	0.912872	0.86484	0.0806717	0.411127	0.995969	0.995969	-0.00710497	0.939977	0.990598	0.850058
15504445	ANKRD50	ENSGALG00000011831	0.286011	0.0124348	0.535782	0.480831	0.0244717	0.828681	0.988695	0.936674	0.150797	0.187859	0.995969	0.995969	-0.159686	0.149896	0.664309	0.57006
15555679	ANKRD52	ENSGALG00000031973	0.199903	0.119381	0.729086	0.65431	-0.236938	0.0761012	0.806657	0.764214	0.173942	0.188198	0.995969	0.995969	0.210978	0.10092	0.613646	0.526586
15387845	ANKRD54	ENSGALG00000037235	-0.0705074	0.287666	0.829484	0.744411	-0.0468851	0.492471	0.960415	0.909883	0.00425017	0.950216	0.998509	0.998509	0.121643	0.0709798	0.570052	0.489176
15562369	ANKRD55	ENSGALG00000014717	0.0248384	0.775333	0.970619	0.87107	-0.0873568	0.335191	0.926266	0.87753	0.0378677	0.674432	0.995969	0.995969	0.100386	0.252988	0.759279	0.651557
15465952	ANKRD60	ENSGALG00000007624	-0.0457479	0.63484	0.945221	0.848278	-0.0779872	0.435413	0.948444	0.898541	-0.0653331	0.512935	0.995969	0.995969	0.058402	0.544738	0.904485	0.776162
15429036	ANKRD61	ENSGALG00000051639	-0.00101778	0.993156	0.998999	0.89654	0.0990162	0.422352	0.948444	0.898541	0.06305	0.608412	0.995969	0.995969	-0.0349485	0.7685	0.960162	0.82394
15485957	ANKRD9L	ENSGALG00000009041	0.0432594	0.613759	0.938682	0.842409	0.0395437	0.655667	0.972919	0.921728	0.133396	0.138296	0.995969	0.995969	0.0505933	0.555273	0.905633	0.777147
15399522	ANKS1B	ENSGALG00000011549	0.100402	0.251159	0.812018	0.728736	-0.00567924	0.949513	0.997292	0.944819	0.0266606	0.76642	0.995969	0.995969	-0.0680625	0.43423	0.861333	0.739132
15430905	ANKS3	ENSGALG00000000643	0.138859	0.0649457	0.671889	0.602979	0.0651911	0.393166	0.942155	0.892583	0.123415	0.110721	0.995969	0.995969	-0.0806346	0.275909	0.774878	0.664943
15428897	ANKS4B	ENSGALG00000002442	-0.160174	0.134477	0.736624	0.661075	-0.00090349	0.993384	0.999435	0.946849	-0.107684	0.326433	0.995969	0.995969	0.0533929	0.612663	0.921795	0.791017
15460866	ANKS6	ENSGALG00000013196	0.0390682	0.780816	0.97157	0.871924	0.22828	0.12254	0.847093	0.802523	0.163284	0.265307	0.995969	0.995969	-0.104064	0.460135	0.871733	0.748057
15537016	ANKZF1	ENSGALG00000011332	-0.0439127	0.639739	0.945632	0.848646	0.0183103	0.850245	0.991508	0.93934	-0.0159939	0.868999	0.998509	0.998509	0.00960851	0.918301	0.986151	0.846242
15458978	ANLN	ENSGALG00000043642	-0.0258874	0.806394	0.974019	0.874122	0.0961011	0.381896	0.940383	0.890904	0.0182373	0.867496	0.998509	0.998509	-0.0519764	0.623135	0.924811	0.793604
15450446	ANO10	ENSGALG00000042371	0.150969	0.44984	0.893201	0.801592	0.0918561	0.656017	0.972919	0.921728	0.225769	0.277092	0.995969	0.995969	-0.017056	0.931682	0.988962	0.848654
15401946	ANO2	ENSGALG00000017271	-0.0564361	0.605629	0.937068	0.840961	0.0127988	0.909766	0.993807	0.941518	0.0701129	0.535807	0.995969	0.995969	0.11375	0.300887	0.793961	0.681318
15513944	ANO3	ENSGALG00000013311	-0.0174062	0.874352	0.983319	0.882468	-0.0879807	0.441906	0.948444	0.898541	-0.0201929	0.859335	0.998509	0.998509	0.0851939	0.44086	0.862711	0.740314
15387124	ANO4	ENSGALG00000011614	-0.0700708	0.525614	0.917074	0.823018	-0.0332669	0.770438	0.984802	0.932986	-0.107943	0.346572	0.995969	0.995969	-0.0046054	0.966626	0.994481	0.85339
15513895	ANO5	ENSGALG00000003748	0.142107	0.230225	0.800429	0.718336	0.0805762	0.507911	0.963199	0.91252	0.130926	0.284518	0.995969	0.995969	-0.0917572	0.435709	0.861333	0.739132
15385908	ANO6	ENSGALG00000009638	0.06652	0.427419	0.886453	0.795537	-0.18901	0.0342591	0.70239	0.665433	-0.0983805	0.259086	0.995969	0.995969	0.0241095	0.772737	0.961083	0.82473
15551242	ANO8	ENSGALG00000036840	-0.0435187	0.623532	0.942166	0.845536	0.0343969	0.707596	0.979166	0.927647	0.0655351	0.476025	0.995969	0.995969	0.0746569	0.401361	0.84861	0.728214
15513703	ANO9	ENSGALG00000026189	-0.121075	0.187272	0.777445	0.697709	0.175674	0.0677522	0.789122	0.747602	-0.0752551	0.424684	0.995969	0.995969	-0.129854	0.158053	0.677418	0.58131
15393163	ANOS1	ENSGALG00000035266	-0.0923501	0.400522	0.877009	0.787061	0.0426705	0.706297	0.979003	0.927492	-0.0172745	0.878644	0.998509	0.998509	0.0324051	0.766971	0.959702	0.823545
15483121	ANP32B	ENSGALG00000037483	-0.0097695	0.910935	0.989479	0.887996	0.0187884	0.835399	0.989357	0.937301	-0.0391638	0.665264	0.995969	0.995969	-0.0481828	0.581972	0.914269	0.784558
15476730	ANP32E	ENSGALG00000039891	0.0256217	0.80544	0.973988	0.874094	0.0831044	0.441995	0.948444	0.898541	-0.109229	0.313762	0.995969	0.995969	-0.217955	0.0420577	0.491792	0.422019
15413952	ANPEP	ENSGALG00000027501	0.113173	0.223439	0.796433	0.71475	0.0638082	0.503995	0.963199	0.91252	0.0695835	0.466461	0.995969	0.995969	-0.107397	0.247459	0.756357	0.649049
15471731	ANTXR1	ENSGALG00000030603	0.34169	0.0392475	0.638055	0.572615	0.0746717	0.653767	0.972587	0.921414	0.220362	0.190543	0.995969	0.995969	-0.196	0.227275	0.739793	0.634835
15509907	ANTXR2	ENSGALG00000043675	0.0314842	0.781459	0.971794	0.872125	0.131573	0.266773	0.905071	0.857451	0.0119214	0.919128	0.998509	0.998509	-0.151136	0.18832	0.709329	0.608694
15529751	ANTXRL	ENSGALG00000005969	0.182024	0.172174	0.771908	0.69274	0.0786326	0.56444	0.970463	0.919401	0.107751	0.430709	0.995969	0.995969	-0.152905	0.249557	0.757266	0.64983
15528680	ANXA11	ENSGALG00000043826	0.0627912	0.501027	0.908798	0.81559	0.0511978	0.595624	0.970463	0.919401	0.0621458	0.519861	0.995969	0.995969	-0.0518433	0.578113	0.912361	0.782921
15463593	ANXA13	ENSGALG00000036418	0.394387	0.041297	0.645526	0.57932	0.0954608	0.623244	0.970463	0.919401	0.308845	0.117891	0.995969	0.995969	-0.181003	0.33738	0.812954	0.697617
15504522	ANXA5	ENSGALG00000011885	0.00716663	0.941501	0.993128	0.891271	0.169075	0.101065	0.828577	0.784981	0.0645972	0.52403	0.995969	0.995969	-0.111644	0.257428	0.761632	0.653576
15423648	ANXA6	ENSGALG00000004357	-0.0619201	0.460551	0.897255	0.805231	0.0227758	0.792437	0.985045	0.933216	0.0123019	0.886934	0.998509	0.998509	0.0514462	0.539299	0.902902	0.774804
15529472	ANXA7	ENSGALG00000005299	0.173115	0.0782073	0.687452	0.616946	0.0272644	0.784055	0.985045	0.933216	0.123696	0.218633	0.995969	0.995969	-0.0766837	0.426872	0.85848	0.736684
15450970	AOAH	ENSGALG00000035505	-0.107941	0.35976	0.859513	0.77136	-0.00611744	0.959762	0.997292	0.944819	-0.118824	0.330455	0.995969	0.995969	-0.0047657	0.967548	0.994492	0.8534
15532239	AOX2	ENSGALG00000020876	-0.0427772	0.655476	0.947692	0.850495	-0.125697	0.209911	0.888247	0.841512	-0.0744554	0.454308	0.995969	0.995969	0.0940187	0.329459	0.809647	0.694779
15510894	AP1AR	ENSGALG00000028807	0.110584	0.421766	0.884638	0.793908	0.237858	0.100149	0.828577	0.784981	0.10623	0.455636	0.995969	0.995969	-0.242212	0.0837577	0.589332	0.505721
15433570	AP1B1	ENSGALG00000042213	-0.242296	0.0184282	0.579509	0.520073	-0.11631	0.259098	0.901123	0.85371	-0.070514	0.49131	0.995969	0.995969	0.288093	0.00579746	0.313076	0.268659
15416206	AP1G1	ENSGALG00000000848	0.068086	0.304108	0.840173	0.754003	0.0105911	0.876336	0.991508	0.93934	0.0690122	0.314108	0.995969	0.995969	-0.00966489	0.883137	0.981185	0.84198
15485025	AP1M1	ENSGALG00000003959	0.0677656	0.423717	0.885366	0.794561	-0.0763734	0.384147	0.9404	0.89092	-0.000116193	0.998938	0.999922	0.999922	0.00849157	0.91978	0.986385	0.846443
15393018	AP1S2	ENSGALG00000016551	0.0171881	0.891167	0.987298	0.886039	-0.0312052	0.810391	0.986722	0.934805	-0.0644845	0.620525	0.995969	0.995969	-0.0504674	0.688176	0.94262	0.808887
15548570	AP1S3	ENSGALG00000005171	0.235954	0.0682017	0.672789	0.603787	-0.0130095	0.920698	0.994813	0.942471	0.110678	0.399449	0.995969	0.995969	-0.112267	0.376573	0.834129	0.715788
15520373	AP2A2	ENSGALG00000006799	0.0351058	0.671091	0.950804	0.853288	0.0171104	0.841354	0.989357	0.937301	0.0908615	0.291628	0.995969	0.995969	0.0386452	0.640261	0.92937	0.797517
15446437	AP2B1	ENSGALG00000042125	0.0193921	0.82187	0.976656	0.876489	-0.0218555	0.806364	0.986273	0.93438	0.0262998	0.768065	0.995969	0.995969	0.0287632	0.738539	0.953059	0.817845
15546798	AP2M1	ENSGALG00000008432	0.0644397	0.487862	0.904164	0.811431	-0.113297	0.241752	0.894126	0.847081	-0.0119326	0.900897	0.998509	0.998509	0.0369248	0.690298	0.94304	0.809247
15483186	AP3D1	ENSGALG00000000996	0.096369	0.22391	0.796433	0.71475	-0.198002	0.0191359	0.65839	0.623748	0.0612619	0.452066	0.995969	0.995969	0.162895	0.0437417	0.496628	0.426169
15526084	AP3M1	ENSGALG00000005070	0.0380175	0.6115	0.938427	0.84218	-0.0268255	0.728891	0.980358	0.928776	0.0587851	0.449043	0.995969	0.995969	0.0475932	0.525304	0.896973	0.769716
15471617	AP3M2	ENSGALG00000038155	-0.0719692	0.397785	0.875314	0.78554	0.0222551	0.799629	0.985291	0.93345	0.0122119	0.889192	0.998509	0.998509	0.0619259	0.466264	0.875673	0.751438
15565571	AP3S1	ENSGALG00000002341	0.115958	0.323046	0.846203	0.759415	-0.0226601	0.850984	0.991508	0.93934	0.0573436	0.634971	0.995969	0.995969	-0.0359546	0.757773	0.956965	0.821197
15413958	AP3S2	ENSGALG00000008291	-0.0436739	0.585957	0.932842	0.837168	-0.00308045	0.970328	0.997292	0.944819	-0.0554591	0.50445	0.995969	0.995969	-0.00870478	0.913366	0.985528	0.845708
15480084	AP4B1	ENSGALG00000035295	0.0196461	0.834401	0.977976	0.877673	0.0692643	0.477912	0.956609	0.906277	0.102364	0.296361	0.995969	0.995969	0.0134536	0.886142	0.98207	0.84274
15410217	AP4E1	ENSGALG00000038286	0.07598	0.493278	0.904462	0.811699	-0.315873	0.00871892	0.581379	0.550789	-0.29515	0.0136745	0.995969	0.995969	-0.055257	0.61774	0.922676	0.791772
15516704	AP4S1	ENSGALG00000009936	0.188441	0.0526161	0.657738	0.59028	0.00252436	0.979425	0.99775	0.945253	0.00536262	0.956309	0.998509	0.998509	-0.185603	0.0560833	0.533494	0.457805
15524323	AP5M1	ENSGALG00000012101	0.135871	0.35545	0.858415	0.770374	-0.00725551	0.961739	0.997292	0.944819	0.116307	0.443853	0.995969	0.995969	-0.0123081	0.932872	0.989294	0.848939
15426868	AP5Z1	ENSGALG00000040528	0.147783	0.125843	0.732427	0.657308	-0.0595658	0.545296	0.970106	0.919064	0.0940566	0.341475	0.995969	0.995969	0.00583904	0.950934	0.992366	0.851575
15387028	APAF1	ENSGALG00000011531	0.178809	0.265908	0.821055	0.736846	0.0607871	0.712599	0.979166	0.927647	0.199352	0.231472	0.995969	0.995969	-0.0402441	0.8006	0.966695	0.829546
15409802	APBA2	ENSGALG00000003930	-0.100367	0.400995	0.877259	0.787286	-0.145735	0.241066	0.893787	0.84676	-0.156457	0.208872	0.995969	0.995969	0.0896444	0.452708	0.868054	0.7449
15483014	APBA3	ENSGALG00000000740	-0.0552931	0.517791	0.91347	0.819783	0.00944319	0.914765	0.994476	0.942151	0.0156253	0.859451	0.998509	0.998509	0.0614752	0.47242	0.8785	0.753863
15456773	APBB1IP	ENSGALG00000007579	0.151647	0.318004	0.844016	0.757453	0.246931	0.12008	0.844285	0.799862	0.42044	0.0103101	0.995969	0.995969	0.0218617	0.884716	0.981673	0.842399
15505511	APBB2		-0.0649231	0.615703	0.93963	0.84326	0.0653928	0.625206	0.970463	0.919401	0.0281291	0.833336	0.997471	0.997471	0.0276594	0.830413	0.972712	0.83471
15424646	APBB3	ENSGALG00000001132	-0.10274	0.269898	0.822921	0.738521	-0.032972	0.730207	0.980709	0.929109	-0.0966451	0.315282	0.995969	0.995969	0.0390671	0.672475	0.93959	0.806287
15453202	APCDD1	ENSGALG00000000894	-0.138886	0.22948	0.799813	0.717783	0.0235715	0.842196	0.989357	0.937301	0.0334437	0.77765	0.995969	0.995969	0.148758	0.198742	0.721142	0.618831
15465924	APCDD1L	ENSGALG00000007543	-0.271891	0.0281997	0.60261	0.540805	0.133106	0.28609	0.909852	0.86198	0.0772827	0.533421	0.995969	0.995969	0.216067	0.0773598	0.58106	0.498623
15420836	APEH	ENSGALG00000002784	-0.0366656	0.622626	0.941933	0.845327	0.0322992	0.675194	0.974549	0.923273	0.0399778	0.604254	0.995969	0.995969	0.0443442	0.552039	0.905633	0.777147
15502557	APELA	ENSGALG00000023444	-0.0965832	0.563556	0.927855	0.832692	-0.00116934	0.994597	0.99948	0.946892	0.186048	0.285314	0.995969	0.995969	0.2838	0.0955731	0.60486	0.519046
15551032	APH1A	ENSGALG00000045163	0.0194107	0.835901	0.978603	0.878236	0.0384786	0.691835	0.977212	0.925796	0.0208068	0.830154	0.996794	0.996794	-0.0370825	0.692552	0.943063	0.809267
15557547	APH1AL	ENSGALG00000002578	-0.0682678	0.486363	0.902938	0.810331	-0.162741	0.114224	0.838309	0.794201	-0.0416467	0.680917	0.995969	0.995969	0.189362	0.0591199	0.545205	0.467854
15515422	API5	ENSGALG00000037968	0.309894	0.0303391	0.607318	0.545031	-0.0968602	0.499768	0.962676	0.912025	0.100413	0.48428	0.995969	0.995969	-0.112621	0.417368	0.853126	0.73209
15520888	APIP	ENSGALG00000031286	-0.21402	0.0246276	0.598688	0.537286	0.14009	0.146331	0.854503	0.809543	-0.0580102	0.542329	0.995969	0.995969	0.0159204	0.862244	0.977993	0.839241
15486224	APLF	ENSGALG00000008745	0.132609	0.195608	0.784967	0.704459	0.189452	0.077209	0.806657	0.764214	0.119823	0.257209	0.995969	0.995969	-0.202238	0.0520062	0.526212	0.451556
15515117	APLNR	ENSGALG00000004841	0.0833367	0.634674	0.945221	0.848278	-0.144986	0.425894	0.948444	0.898541	-0.0562339	0.756523	0.995969	0.995969	0.00541582	0.975325	0.995667	0.854407
15475693	APLP2	ENSGALG00000001250	-0.0124287	0.896201	0.988057	0.88672	0.0862837	0.384173	0.9404	0.89092	-0.010646	0.914024	0.998509	0.998509	-0.084501	0.377759	0.834563	0.71616
15494338	APMAP	ENSGALG00000008651	0.0263812	0.723217	0.962714	0.863976	0.054883	0.477808	0.956609	0.906277	0.0337246	0.661978	0.995969	0.995969	-0.0475396	0.524192	0.896422	0.769243
15476329	APOA1	ENSGALG00000007114	0.117944	0.260475	0.81739	0.733557	-0.138888	0.201701	0.883061	0.836598	0.189209	0.085047	0.995969	0.995969	0.210153	0.0492292	0.517164	0.443792
15554704	APOA1	ENSGALG00000007114	0.0228121	0.714759	0.960133	0.861661	-0.0758913	0.244386	0.895522	0.848403	0.0795005	0.223113	0.995969	0.995969	0.13258	0.0393775	0.488881	0.419521
15556198	APOA1BP	ENSGALG00000046023	0.108566	0.446394	0.892371	0.800848	-0.155309	0.294489	0.910821	0.862898	0.160429	0.279119	0.995969	0.995969	0.207172	0.150672	0.665247	0.570865
15476324	APOA4	ENSGALG00000007109	0.0262744	0.875585	0.983914	0.883002	-0.48331	0.00825263	0.577434	0.547052	0.175199	0.316651	0.995969	0.995969	0.632235	0.000571122	0.172012	0.147608
15476318	APOA5	ENSGALG00000047813	0.38517	0.00528894	0.522071	0.468526	0.102409	0.449584	0.948444	0.898541	0.462553	0.00148041	0.995969	0.995969	-0.025026	0.847733	0.975093	0.836753
15499625	APOB	ENSGALG00000016491	-0.159774	0.282683	0.828835	0.743828	0.0608079	0.690694	0.977116	0.925704	-0.0860282	0.573914	0.995969	0.995969	0.0129379	0.93009	0.988962	0.848654
15479075	APOBEC2	ENSGALG00000003226	0.0289536	0.810842	0.974685	0.87472	-0.251197	0.0510482	0.754738	0.715027	-0.0924707	0.461823	0.995969	0.995969	0.129772	0.287203	0.785076	0.673694
15542675	APOBEC4	ENSGALG00000053078	-0.217093	0.108246	0.717343	0.643771	-0.150865	0.275937	0.906654	0.85895	-0.1471	0.287893	0.995969	0.995969	0.220858	0.102485	0.613646	0.526586
15546260	APOD	ENSGALG00000006995	-0.0458754	0.604244	0.93673	0.840658	-0.0966765	0.294277	0.910815	0.862892	-0.083081	0.366426	0.995969	0.995969	0.059471	0.502211	0.890144	0.763856
15441288	APOH	ENSGALG00000033376	0.0436974	0.507059	0.909461	0.816185	0.0739497	0.280642	0.907053	0.859328	-0.0100274	0.882714	0.998509	0.998509	-0.127675	0.0582667	0.542081	0.465174
15387345	APOLD1	ENSGALG00000011784	0.123159	0.356722	0.858691	0.770622	-0.179082	0.198102	0.881386	0.835011	0.180263	0.195231	0.995969	0.995969	0.236186	0.0820063	0.587839	0.50444
15507827	APOOL	ENSGALG00000006978	0.0584551	0.623255	0.942137	0.84551	-0.0219952	0.858056	0.991508	0.93934	0.00900445	0.941621	0.998509	0.998509	-0.0274555	0.817277	0.96915	0.831653
15507816	APOOL	ENSGALG00000042151	0.088183	0.541066	0.921283	0.826795	0.249551	0.100484	0.828577	0.784981	0.112585	0.451569	0.995969	0.995969	-0.225149	0.124118	0.629983	0.540605
15518002	APOPT1	ENSGALG00000044519	-0.115105	0.274065	0.825033	0.740416	0.165291	0.132223	0.850131	0.805401	-0.104215	0.337732	0.995969	0.995969	-0.154401	0.145084	0.661483	0.567636
15403728	APP	ENSGALG00000015770	0.0974229	0.232409	0.802392	0.720097	0.0772641	0.358147	0.933285	0.88418	0.0626846	0.455013	0.995969	0.995969	-0.112002	0.1712	0.693683	0.595267
15445439	APPBP2	ENSGALG00000005314	0.0716919	0.3119	0.843649	0.757123	0.0662434	0.365955	0.935774	0.886537	0.0120272	0.868864	0.998509	0.998509	-0.125908	0.0802311	0.584897	0.501915
15419348	APPL1	ENSGALG00000005527	-0.0211564	0.859951	0.980633	0.880057	0.1119	0.370011	0.936477	0.887204	0.00640716	0.958822	0.998509	0.998509	-0.0843367	0.483327	0.882929	0.757664
15388175	APPL2	ENSGALG00000027122	0.000662126	0.993276	0.998999	0.89654	0.0437182	0.59165	0.970463	0.919401	0.0178971	0.825876	0.996375	0.996375	-0.0264833	0.736266	0.952393	0.817274
15548115	AQP12A	ENSGALG00000006436	-0.0487283	0.657151	0.948089	0.850851	-0.108632	0.341618	0.928186	0.879349	-0.139384	0.224353	0.995969	0.995969	0.0179763	0.869775	0.979201	0.840278
15550464	AQP2	ENSGALG00000037878	0.0357208	0.758274	0.969099	0.869707	0.132524	0.273907	0.906654	0.85895	0.158352	0.192738	0.995969	0.995969	-0.00989287	0.932034	0.989051	0.848731
15461863	AQP4	ENSGALG00000015128	0.0515661	0.701688	0.956624	0.858511	0.0549988	0.693092	0.977212	0.925796	0.0429697	0.757716	0.995969	0.995969	-0.0635953	0.636831	0.928459	0.796735
15550468	AQP5	ENSGALG00000041878	-0.0543866	0.592267	0.934699	0.838835	-0.0346368	0.741446	0.981736	0.930081	-0.10242	0.33221	0.995969	0.995969	-0.013397	0.894839	0.98368	0.844121
15427492	AQP8	ENSGALG00000053053	0.0112952	0.930124	0.992103	0.890352	0.0211206	0.874153	0.991508	0.93934	-0.0304894	0.819181	0.996375	0.996375	-0.0629053	0.625884	0.925644	0.794319
15412538	AQP9	ENSGALG00000004261	0.0569565	0.579737	0.931731	0.836171	0.247987	0.0245457	0.687963	0.651766	0.101878	0.340738	0.995969	0.995969	-0.203066	0.0542056	0.527758	0.452882
15516598	AQR	ENSGALG00000009838	-0.0527864	0.66564	0.950142	0.852693	-0.059837	0.636128	0.970524	0.91946	-0.111732	0.378931	0.995969	0.995969	0.000891844	0.994167	0.999582	0.857767
15500468	AR	ENSGALG00000030879	0.131724	0.243475	0.807892	0.725033	-0.0628303	0.588019	0.970463	0.919401	0.160769	0.170685	0.995969	0.995969	0.0918753	0.413545	0.851359	0.730573
15505632	ARAP2	ENSGALG00000041373	0.101008	0.319244	0.844016	0.757453	-0.00603467	0.953821	0.997292	0.944819	-0.163581	0.122973	0.995969	0.995969	-0.258553	0.0140727	0.383069	0.328721
15464041	ARC	ENSGALG00000016154	0.0172075	0.881482	0.98531	0.884255	-0.151026	0.211339	0.888247	0.841512	-0.0717469	0.549123	0.995969	0.995969	0.0620712	0.591438	0.917839	0.787621
15476502	ARCN1	ENSGALG00000007430	0.0762802	0.375766	0.866118	0.777288	-0.192932	0.0351812	0.703039	0.666048	0.028184	0.750671	0.995969	0.995969	0.144835	0.0974229	0.607044	0.520921
15503817	AREG	ENSGALG00000010866	-0.0023273	0.987141	0.997428	0.89513	-0.268506	0.0791046	0.808691	0.766141	-0.0221628	0.882141	0.998509	0.998509	0.24867	0.0917429	0.597511	0.51274
15455947	ARF1	ENSGALG00000005393	-0.00154876	0.983144	0.996878	0.894636	-0.0324878	0.668959	0.973752	0.922517	0.0305335	0.687744	0.995969	0.995969	0.06457	0.381101	0.836252	0.717609
15421616	ARF4	ENSGALG00000005622	0.16917	0.0800476	0.687889	0.617338	-0.179105	0.0736835	0.806526	0.76409	0.107356	0.276496	0.995969	0.995969	0.117292	0.219547	0.735654	0.631284
15553704	ARF5	ENSGALG00000043476	-0.157347	0.0464583	0.6495	0.582887	-0.0278275	0.726302	0.980358	0.928776	-0.126356	0.11818	0.995969	0.995969	0.0588182	0.445303	0.863959	0.741386
15518549	ARF6	ENSGALG00000026944	0.0407407	0.574903	0.930628	0.835182	-0.0959396	0.206259	0.887465	0.84077	0.00339253	0.96393	0.998509	0.998509	0.0585914	0.421046	0.855253	0.733915
15465272	ARFGAP1	ENSGALG00000005781	-0.132079	0.241272	0.805617	0.722992	-0.178872	0.127895	0.849294	0.804608	-0.034252	0.766944	0.995969	0.995969	0.2767	0.0174232	0.404846	0.347409
15515671	ARFGAP2	ENSGALG00000008247	-0.0111532	0.898408	0.988642	0.887245	-0.0563651	0.534171	0.969734	0.918711	0.0646096	0.476496	0.995969	0.995969	0.132128	0.136713	0.647132	0.555321
15401654	ARFGAP3	ENSGALG00000014140	-0.104448	0.441359	0.889997	0.798718	-0.0447228	0.749247	0.982746	0.931039	0.0439306	0.753537	0.995969	0.995969	0.193101	0.158891	0.678713	0.582421
15462493	ARFGEF1	ENSGALG00000034610	0.0226635	0.841013	0.979027	0.878616	-0.0435788	0.709615	0.979166	0.927647	-0.0194411	0.867955	0.998509	0.998509	0.0014742	0.989586	0.998727	0.857034
15551071	ARFGEF1	ENSGALG00000034610	-0.201065	0.17764	0.772031	0.69285	0.0229696	0.880164	0.991508	0.93934	-0.119992	0.432951	0.995969	0.995969	0.0581037	0.69331	0.943063	0.809267
15464933	ARFGEF2	ENSGALG00000004663	-0.052576	0.729316	0.963957	0.865092	-0.156124	0.323895	0.922303	0.873776	-0.060565	0.700223	0.995969	0.995969	0.148135	0.332495	0.811311	0.696207
15497374	ARFGEF3	ENSGALG00000013846	-0.128339	0.27759	0.825683	0.741	0.102028	0.402684	0.942857	0.893248	0.0711407	0.558521	0.995969	0.995969	0.0974517	0.407979	0.84908	0.728618
15503047	ARFIP1	ENSGALG00000041361	-0.0646202	0.512689	0.910686	0.817285	-0.123538	0.230094	0.893649	0.846629	-0.145499	0.15919	0.995969	0.995969	0.0426588	0.665061	0.93806	0.804973
15396696	ARFIP2	ENSGALG00000037839	-0.0740025	0.28846	0.8308	0.745592	-0.184191	0.0138845	0.634843	0.60144	-0.0313965	0.661318	0.995969	0.995969	0.226797	0.00222926	0.263454	0.226077
15465378	ARFRP1	ENSGALG00000006101	0.202058	0.0875653	0.694961	0.623685	-0.151068	0.212573	0.888547	0.841795	0.109469	0.363799	0.995969	0.995969	0.0584787	0.614066	0.922279	0.791431
15516424	ARG2	ENSGALG00000009519	-0.0830994	0.434716	0.888938	0.797767	-0.00782599	0.943089	0.997292	0.944819	0.0550837	0.615977	0.995969	0.995969	0.146009	0.173831	0.695914	0.597182
15394189	ARGLU1	ENSGALG00000016855	0.134942	0.173195	0.772031	0.69285	0.000485335	0.996172	0.99948	0.946892	0.0209361	0.83609	0.9979	0.9979	-0.114491	0.246065	0.756211	0.648924
15515765	ARHGAP1	ENSGALG00000042357	0.192921	0.0416492	0.64643	0.580131	-0.0771477	0.419276	0.946378	0.896584	0.184374	0.0588985	0.995969	0.995969	0.0686009	0.456908	0.870524	0.747019
15502972	ARHGAP10	ENSGALG00000010031	0.0807621	0.487957	0.904169	0.811436	0.118274	0.328159	0.923112	0.874542	0.024204	0.840339	0.9979	0.9979	-0.174832	0.138215	0.649145	0.557048
15522232	ARHGAP11B	ENSGALG00000009731	-0.0799954	0.545297	0.922579	0.827958	0.121151	0.377645	0.938964	0.88956	0.0136281	0.920499	0.998509	0.998509	-0.0275273	0.834745	0.973031	0.834983
15448890	ARHGAP12	ENSGALG00000007254	0.0998282	0.528726	0.918006	0.823854	0.283341	0.0898961	0.81975	0.776619	0.139772	0.39529	0.995969	0.995969	-0.243398	0.129889	0.636732	0.546396
15534480	ARHGAP15	ENSGALG00000012421	0.0685181	0.509814	0.909461	0.816185	0.178257	0.103177	0.830962	0.78724	0.0026484	0.980301	0.999358	0.999358	-0.244127	0.0233549	0.431097	0.369936
15430073	ARHGAP17	ENSGALG00000041213	0.175269	0.0841015	0.691781	0.620831	0.0177144	0.863129	0.991508	0.93934	0.069143	0.502345	0.995969	0.995969	-0.12384	0.217267	0.73364	0.629556
15489851	ARHGAP18	ENSGALG00000031843	0.33934	0.0796185	0.687859	0.617311	-0.163202	0.407115	0.942857	0.893248	0.132208	0.501133	0.995969	0.995969	-0.0439303	0.816496	0.968972	0.8315
15527021	ARHGAP19	ENSGALG00000007609	-0.107692	0.302089	0.83904	0.752987	0.132899	0.220069	0.888547	0.841795	-0.0314397	0.769397	0.995969	0.995969	-0.0566466	0.585138	0.915187	0.785346
15395866	ARHGAP20	ENSGALG00000017150	0.00772214	0.929843	0.992103	0.890352	-0.112695	0.219572	0.888547	0.841795	0.00779038	0.931618	0.998509	0.998509	0.112764	0.2039	0.725083	0.622213
15395877	ARHGAP20	ENSGALG00000017150	0.00527089	0.963211	0.99601	0.893858	0.0615397	0.60359	0.970463	0.919401	-0.0547564	0.643938	0.995969	0.995969	-0.121567	0.291358	0.788225	0.676396
15449060	ARHGAP21	ENSGALG00000007721	0.0820196	0.532423	0.919032	0.824775	0.104018	0.444975	0.948444	0.898541	0.0580666	0.668905	0.995969	0.995969	-0.127971	0.331981	0.811311	0.696207
15471754	ARHGAP25	ENSGALG00000035194	-0.0625944	0.482756	0.902818	0.810224	0.172019	0.0680485	0.789862	0.748303	-0.0373509	0.685039	0.995969	0.995969	-0.146776	0.105222	0.613646	0.526586
15424355	ARHGAP26	ENSGALG00000033938	-0.00198498	0.981405	0.996878	0.894636	0.0488817	0.580082	0.970463	0.919401	-0.0220538	0.802539	0.995969	0.995969	-0.0689505	0.420377	0.855253	0.733915
15555762	ARHGAP27	ENSGALG00000044230	-0.0690226	0.402573	0.87822	0.788148	-0.0707103	0.407381	0.942857	0.893248	-0.0305936	0.718895	0.995969	0.995969	0.109139	0.188999	0.709978	0.609251
15539623	ARHGAP29	ENSGALG00000005683	0.235046	0.0589757	0.667358	0.598913	0.132717	0.294115	0.910815	0.862892	0.090985	0.470098	0.995969	0.995969	-0.276778	0.0276404	0.446792	0.383404
15390775	ARHGAP31	ENSGALG00000015077	0.0702022	0.568539	0.928811	0.833551	0.0111618	0.930044	0.996109	0.943699	0.0967486	0.448579	0.995969	0.995969	0.0153846	0.900331	0.984961	0.845221
15551602	ARHGAP35	ENSGALG00000036101	-0.0359978	0.766131	0.969867	0.870396	-0.0575619	0.646179	0.971262	0.920158	0.0757496	0.546209	0.995969	0.995969	0.169309	0.167487	0.689899	0.59202
15501486	ARHGAP36	ENSGALG00000007160	-0.114465	0.311021	0.843649	0.757123	-0.15188	0.19619	0.880935	0.834584	-0.159757	0.174538	0.995969	0.995969	0.106589	0.345011	0.815367	0.699688
15466686	ARHGAP40	ENSGALG00000003550	0.220821	0.0738419	0.684109	0.613945	0.0670815	0.591927	0.970463	0.919401	0.152459	0.227118	0.995969	0.995969	-0.135444	0.265925	0.769098	0.659983
15408057	ARHGAP42	ENSGALG00000017196	-0.0408101	0.774468	0.970619	0.87107	0.159569	0.282881	0.907517	0.859767	0.0715596	0.627781	0.995969	0.995969	-0.047199	0.740397	0.95328	0.818035
15483464	ARHGAP45	ENSGALG00000032469	-0.0820929	0.441788	0.890024	0.798741	0.136716	0.219008	0.888547	0.841795	0.0272787	0.804221	0.995969	0.995969	-0.0273445	0.797025	0.966456	0.829341
15516724	ARHGAP5	ENSGALG00000009992	-0.0379262	0.75586	0.968224	0.868922	0.129014	0.310199	0.913386	0.865328	-0.0815811	0.519176	0.995969	0.995969	-0.172669	0.162617	0.685241	0.588024
15393123	ARHGAP6	ENSGALG00000016602	0.0303204	0.764879	0.969867	0.870396	0.0423814	0.686466	0.975609	0.924277	0.0398897	0.703963	0.995969	0.995969	-0.0328121	0.746224	0.954399	0.818995
15389639	ARHGAP8	ENSGALG00000019261	0.0552977	0.642414	0.945632	0.848646	0.153293	0.218079	0.888547	0.841795	-0.0642994	0.602096	0.995969	0.995969	-0.27289	0.0268963	0.44315	0.380279
15499050	ARHGEF10	ENSGALG00000016350	0.156699	0.260387	0.817384	0.733552	-0.0325657	0.819645	0.986722	0.934805	-0.0541831	0.704617	0.995969	0.995969	-0.178316	0.201499	0.724664	0.621853
15476779	ARHGEF11	ENSGALG00000039163	0.0150525	0.86203	0.980903	0.8803	0.005638	0.949847	0.997292	0.944819	0.0219361	0.806748	0.996001	0.996001	0.00124556	0.988524	0.998727	0.857034
15469707	ARHGEF16	ENSGALG00000001058	-0.0220516	0.790987	0.972533	0.872788	-0.0374569	0.663901	0.97324	0.922033	-0.0205086	0.811765	0.996375	0.996375	0.039	0.639635	0.929165	0.79734
15550098	ARHGEF26	ENSGALG00000010352	0.0633193	0.600042	0.935611	0.839653	0.0113594	0.927449	0.995294	0.942926	0.0190047	0.878934	0.998509	0.998509	-0.055674	0.644625	0.930521	0.798504
15562860	ARHGEF28	ENSGALG00000014923	0.0568723	0.594815	0.934733	0.838866	-0.0169481	0.87807	0.991508	0.93934	-0.0983753	0.375867	0.995969	0.995969	-0.1383	0.200371	0.723638	0.620973
15421498	ARHGEF3	ENSGALG00000005481	-0.0756343	0.570669	0.929205	0.833904	0.0489972	0.722284	0.980242	0.928666	-0.0551451	0.689227	0.995969	0.995969	-0.0285079	0.830414	0.972712	0.83471
15486679	ARHGEF33	ENSGALG00000013221	-0.130391	0.525569	0.917074	0.823018	0.107417	0.613027	0.970463	0.919401	-0.0149354	0.943835	0.998509	0.998509	0.00803825	0.968692	0.994837	0.853696
15556305	ARHGEF33	ENSGALG00000013221	0.0405206	0.682246	0.953345	0.855568	0.0418103	0.683193	0.974995	0.923695	0.109694	0.287715	0.995969	0.995969	0.0273632	0.782049	0.963487	0.826793
15423094	ARHGEF37	ENSGALG00000039652	0.0210519	0.820093	0.976656	0.876489	0.0147221	0.87786	0.991508	0.93934	0.0287674	0.76406	0.995969	0.995969	-0.00700658	0.939643	0.990564	0.850029
15509615	ARHGEF38	ENSGALG00000010577	0.0340341	0.729113	0.963934	0.865071	-0.138415	0.179004	0.869991	0.824216	0.0199666	0.844302	0.9979	0.9979	0.124347	0.21063	0.729409	0.625925
15509626	ARHGEF38	ENSGALG00000010577	-0.0570649	0.553885	0.923083	0.82841	0.00474824	0.96195	0.997292	0.944819	-0.0625333	0.530998	0.995969	0.995969	-0.0102167	0.915388	0.985528	0.845708
15557555	ARHGEF39	ENSGALG00000002599	0.210176	0.189502	0.78069	0.700621	0.287848	0.0854111	0.817032	0.774043	0.333543	0.0478179	0.995969	0.995969	-0.164481	0.302169	0.795352	0.682512
15547913	ARHGEF4		-0.00988327	0.913853	0.989938	0.888408	-0.00186207	0.984289	0.997805	0.945305	-0.0982262	0.30268	0.995969	0.995969	-0.0864808	0.34694	0.816292	0.700482
15507583	ARHGEF6	ENSGALG00000006439	0.0869059	0.217031	0.790908	0.709791	0.154677	0.0376315	0.715263	0.677629	0.137455	0.0629753	0.995969	0.995969	-0.104128	0.141003	0.655192	0.562238
15394147	ARHGEF7	ENSGALG00000031009	0.24985	0.0443989	0.648311	0.581819	0.0976618	0.43612	0.948444	0.898541	0.113811	0.364879	0.995969	0.995969	-0.2337	0.0591431	0.545205	0.467854
15501649	ARHGEF9	ENSGALG00000007608	-0.00414431	0.967349	0.99601	0.893858	-0.00254718	0.980609	0.99775	0.945253	-0.00528138	0.959807	0.998509	0.998509	0.00141011	0.988888	0.998727	0.857034
15489316	ARID1B	ENSGALG00000013683	-0.12068	0.263584	0.819188	0.735171	0.0381573	0.730578	0.980985	0.92937	0.0950192	0.393286	0.995969	0.995969	0.177542	0.10358	0.613646	0.526586
15489322	ARID1B	ENSGALG00000013683	-0.0389096	0.765438	0.969867	0.870396	0.13068	0.336001	0.926266	0.87753	0.0851605	0.529074	0.995969	0.995969	-0.00661028	0.95955	0.993556	0.852596
15385928	ARID2	ENSGALG00000033074	0.13728	0.124514	0.73112	0.656135	0.0778736	0.394181	0.942155	0.892583	0.0626405	0.49229	0.995969	0.995969	-0.152513	0.0891611	0.593303	0.509129
15412016	ARID3B	ENSGALG00000001376	0.00550582	0.957525	0.995258	0.893183	-0.0506598	0.63645	0.970524	0.91946	0.0503691	0.63838	0.995969	0.995969	0.0955231	0.358444	0.822665	0.70595
15561550	ARID3C	ENSGALG00000005839	0.109002	0.302007	0.83904	0.752987	-0.116514	0.286736	0.909852	0.86198	0.159542	0.147515	0.995969	0.995969	0.167054	0.117426	0.619893	0.531947
15524273	ARID4A	ENSGALG00000012037	0.0713193	0.612465	0.938674	0.842402	0.23309	0.115626	0.838309	0.794201	0.0891453	0.541084	0.995969	0.995969	-0.215264	0.13197	0.639711	0.548953
15488369	ARID4B	ENSGALG00000034003	0.17941	0.121677	0.730045	0.655171	0.0189645	0.87221	0.991508	0.93934	0.107698	0.363822	0.995969	0.995969	-0.0906766	0.428031	0.859116	0.737229
15472251	ARID5A	ENSGALG00000039206	0.136831	0.208101	0.790159	0.709119	0.0866181	0.438075	0.948444	0.898541	0.112665	0.314611	0.995969	0.995969	-0.110784	0.306198	0.798122	0.68489
15528802	ARID5B	ENSGALG00000031534	0.132189	0.272063	0.823886	0.739387	-0.326668	0.0116382	0.60779	0.575811	0.110544	0.373434	0.995969	0.995969	0.305024	0.0144632	0.386709	0.331845
15409066	ARIH1	ENSGALG00000001901	0.208333	0.03588	0.6282	0.563771	-0.0693499	0.487219	0.959978	0.909468	0.148127	0.142712	0.995969	0.995969	0.00914409	0.924195	0.987357	0.847277
15421946	ARIH2	ENSGALG00000006956	0.020275	0.796221	0.973422	0.873586	0.0481164	0.554625	0.970463	0.919401	0.124088	0.132994	0.995969	0.995969	0.0556968	0.479475	0.880246	0.755362
15399581	ARL1	ENSGALG00000011651	0.0706617	0.480648	0.90208	0.809561	-0.0470637	0.649269	0.972051	0.920906	0.0301988	0.770231	0.995969	0.995969	0.00660079	0.947282	0.99128	0.850644
15425353	ARL10	ENSGALG00000003360	-0.0375875	0.737291	0.964835	0.865879	-0.192842	0.102767	0.829956	0.786288	0.0831365	0.474805	0.995969	0.995969	0.313566	0.00788787	0.328483	0.28188
15395151	ARL11	ENSGALG00000022733	-0.081556	0.455405	0.896	0.804105	0.0623527	0.580708	0.970463	0.919401	0.0270503	0.810283	0.996059	0.996059	0.0462537	0.671195	0.939322	0.806057
15507687	ARL13A		-0.0305047	0.730448	0.964159	0.865273	-0.0549031	0.549829	0.970463	0.919401	-0.0224376	0.80651	0.996001	0.996001	0.0629701	0.478201	0.880246	0.755362
15391392	ARL13B	ENSGALG00000015412	0.103575	0.462675	0.898235	0.806111	-0.0444328	0.760069	0.984214	0.932429	0.0434437	0.765245	0.995969	0.995969	-0.0156983	0.911023	0.985528	0.845708
15547404	ARL14	ENSGALG00000043623	0.0975125	0.34646	0.854612	0.766961	0.0224176	0.833354	0.989357	0.937301	0.0531756	0.618248	0.995969	0.995969	-0.0667545	0.517802	0.894492	0.767587
15514007	ARL14EP	ENSGALG00000012139	0.148477	0.144248	0.742846	0.666658	0.0812066	0.435237	0.948444	0.898541	0.140529	0.18073	0.995969	0.995969	-0.0891541	0.375863	0.833266	0.715047
15565545	ARL14EPL		-0.393385	0.0010557	0.448384	0.402397	0.210605	0.0729074	0.804353	0.762031	-0.100562	0.383169	0.995969	0.995969	0.0822174	0.459799	0.871628	0.747967
15562262	ARL15	ENSGALG00000014911	0.0162704	0.912843	0.989479	0.887996	-0.0224262	0.884128	0.991508	0.93934	-0.0648238	0.673917	0.995969	0.995969	-0.058668	0.693396	0.943063	0.809267
15443445	ARL16	ENSGALG00000052581	-0.0435992	0.640542	0.945632	0.848646	-0.0569263	0.556234	0.970463	0.919401	-0.050782	0.599442	0.995969	0.995969	0.0497436	0.594387	0.917839	0.787621
15553763	ARL2	ENSGALG00000033232	-0.0876939	0.593461	0.934699	0.838835	0.0970139	0.568428	0.970463	0.919401	-0.0925362	0.586332	0.995969	0.995969	-0.101856	0.535528	0.900658	0.772878
15414371	ARL2BP	ENSGALG00000034102	-0.191682	0.269029	0.822256	0.737924	-0.00142705	0.9936	0.999476	0.946888	-0.198635	0.268495	0.995969	0.995969	-0.00552609	0.97435	0.995667	0.854407
15530505	ARL3	ENSGALG00000008049	0.0459875	0.644829	0.945632	0.848646	-0.0415651	0.687205	0.975982	0.924631	0.0512498	0.61978	0.995969	0.995969	0.0468273	0.638821	0.928989	0.79719
15449872	ARL4A	ENSGALG00000027757	-0.011277	0.947249	0.993622	0.891715	0.109043	0.537664	0.970106	0.919064	0.221472	0.214544	0.995969	0.995969	0.123706	0.46967	0.876997	0.752574
15535302	ARL4C	ENSGALG00000021021	-0.178034	0.0391363	0.638055	0.572615	-0.0640501	0.461132	0.952701	0.902574	-0.159523	0.0719808	0.995969	0.995969	0.0825617	0.326936	0.809052	0.694269
15456974	ARL5B	ENSGALG00000008557	0.00843599	0.938641	0.992916	0.891081	0.0452677	0.690178	0.976943	0.925541	0.0814558	0.474352	0.995969	0.995969	0.0277521	0.800167	0.966583	0.82945
15391433	ARL6	ENSGALG00000019215	-0.0776794	0.333743	0.850243	0.763041	-0.149498	0.0770246	0.806657	0.764214	-0.133551	0.112565	0.995969	0.995969	0.0936272	0.245444	0.756168	0.648888
15430281	ARL6IP1	ENSGALG00000006780	0.199959	0.131126	0.735517	0.660081	0.0898255	0.506598	0.963199	0.91252	0.0458851	0.7338	0.995969	0.995969	-0.243899	0.0677047	0.566022	0.485718
15434450	ARL6IP4	ENSGALG00000003682	-0.0360648	0.660431	0.949203	0.851851	0.103879	0.225874	0.892833	0.845856	-0.0482419	0.570586	0.995969	0.995969	-0.116056	0.162855	0.685241	0.588024
15420190	ARL6IP5	ENSGALG00000038904	0.207946	0.12997	0.733984	0.658705	0.0785967	0.574756	0.970463	0.919401	0.154077	0.274494	0.995969	0.995969	-0.132466	0.329942	0.809647	0.694779
15479295	ARL8A	ENSGALG00000000606	-0.0367688	0.548024	0.922579	0.827958	-0.0139882	0.824863	0.98748	0.935523	0.0249509	0.693274	0.995969	0.995969	0.0757079	0.220006	0.735656	0.631285
15420409	ARL8B	ENSGALG00000008314	0.0326467	0.649344	0.947648	0.850456	0.00161695	0.982616	0.99777	0.945272	-0.00528045	0.943276	0.998509	0.998509	-0.0395441	0.582083	0.914269	0.784558
15398176	ARL8BL	ENSGALG00000031527	-0.113606	0.400702	0.877037	0.787087	-0.0571335	0.681866	0.974995	0.923695	-0.139128	0.321088	0.995969	0.995969	0.0316115	0.81424	0.968972	0.8315
15462408	ARMC1	ENSGALG00000036567	0.258089	0.00547519	0.522071	0.468526	0.035424	0.696706	0.977648	0.926209	0.21177	0.0246531	0.995969	0.995969	-0.0817426	0.354363	0.8204	0.704006
15498065	ARMC2	ENSGALG00000015289	0.0779188	0.484184	0.902896	0.810294	-0.0301668	0.792954	0.985045	0.933216	0.0945026	0.413	0.995969	0.995969	0.0467507	0.673964	0.939938	0.806586
15448942	ARMC4	ENSGALG00000007417	-0.072712	0.409102	0.880399	0.790104	-0.0687435	0.4505	0.948444	0.898541	-0.0787728	0.387835	0.995969	0.995969	0.0626827	0.476138	0.879699	0.754893
15484728	ARMC6	ENSGALG00000003024	0.013192	0.877148	0.984359	0.883402	-0.0596755	0.500668	0.963199	0.91252	0.0421404	0.633826	0.995969	0.995969	0.0886239	0.302733	0.795846	0.682936
15441854	ARMC7	ENSGALG00000007961	-0.133707	0.206038	0.789777	0.708776	-0.0299032	0.782314	0.985045	0.933216	-0.0318797	0.768341	0.995969	0.995969	0.131731	0.212667	0.730431	0.626802
15547684	ARMC8	ENSGALG00000040889	0.0397835	0.654378	0.947692	0.850495	0.00371767	0.967714	0.997292	0.944819	-0.0245563	0.789301	0.995969	0.995969	-0.0680574	0.445043	0.863959	0.741386
15546629	ARMC9	ENSGALG00000007691	0.0128229	0.916457	0.990815	0.889196	0.00384615	0.975749	0.997526	0.945041	0.147625	0.247939	0.995969	0.995969	0.130956	0.288009	0.785251	0.673844
15546651	ARMC9	ENSGALG00000007691	0.187412	0.0987089	0.705664	0.63329	0.21846	0.0643416	0.779799	0.73877	0.190828	0.104107	0.995969	0.995969	-0.215043	0.0596949	0.547723	0.470016
15540499	ARMH1	ENSGALG00000020716	-0.104143	0.319171	0.844016	0.757453	0.0276668	0.796855	0.985291	0.93345	-0.0523535	0.626612	0.995969	0.995969	0.0241223	0.816275	0.968972	0.8315
15527090	ARMH3	ENSGALG00000007658	-0.042324	0.607433	0.937417	0.841274	0.00018535	0.998262	0.99948	0.946892	-0.000947303	0.991119	0.999922	0.999922	0.0411913	0.617044	0.922676	0.791772
15489215	ARMT1	ENSGALG00000026322	-0.208076	0.0428684	0.64785	0.581405	0.097981	0.345444	0.92924	0.880348	0.0468603	0.650189	0.995969	0.995969	0.156956	0.121848	0.625905	0.537106
15477710	ARNT	ENSGALG00000000751	0.0723751	0.330224	0.849628	0.762488	-0.0442491	0.563462	0.970463	0.919401	0.110778	0.153241	0.995969	0.995969	0.0826516	0.267176	0.769324	0.660177
15413130	ARNT2	ENSGALG00000006445	-0.0824296	0.49863	0.907993	0.814868	0.0666455	0.596653	0.970463	0.919401	0.128084	0.311758	0.995969	0.995969	0.143868	0.240791	0.751895	0.645221
15519511	ARNTL	ENSGALG00000005378	0.0150902	0.933664	0.992116	0.890363	0.532461	0.00718024	0.555826	0.526581	0.0708669	0.705977	0.995969	0.995969	-0.476684	0.0121103	0.368533	0.316248
15389480	ARNTL2	ENSGALG00000014096	-0.0327464	0.778466	0.971204	0.871596	0.103048	0.394658	0.942155	0.892583	0.0378998	0.753137	0.995969	0.995969	-0.032402	0.780733	0.963457	0.826767
15426925	ARPC1A	ENSGALG00000004693	0.0178329	0.777287	0.970677	0.871122	0.0311487	0.633507	0.970463	0.919401	0.0387253	0.553694	0.995969	0.995969	-0.0102563	0.870719	0.979529	0.84056
15426937	ARPC1B	ENSGALG00000032588	0.015407	0.887686	0.986957	0.885733	0.0466258	0.680002	0.974822	0.923531	-0.0977378	0.38925	0.995969	0.995969	-0.15977	0.14917	0.663996	0.569792
15554367	ARPC1B	ENSGALG00000032588	0.0254655	0.770363	0.970363	0.870841	0.0437236	0.628626	0.970463	0.919401	0.0648183	0.474274	0.995969	0.995969	-0.00437081	0.960018	0.993576	0.852614
15537174	ARPC2	ENSGALG00000011452	0.0387085	0.626501	0.943167	0.846434	0.0655891	0.426997	0.948444	0.898541	0.00936475	0.909292	0.998509	0.998509	-0.0949329	0.236677	0.748424	0.642242
15432017	ARPC3	ENSGALG00000003820	0.105352	0.23525	0.803113	0.720744	-0.0349644	0.700888	0.978176	0.926709	-0.0752847	0.410021	0.995969	0.995969	-0.145673	0.1039	0.613646	0.526586
15419914	ARPC4	ENSGALG00000006691	-0.0413554	0.673059	0.951838	0.854216	0.0078088	0.938568	0.996773	0.944327	-0.133017	0.194735	0.995969	0.995969	-0.09947	0.313144	0.800908	0.68728
15554667	ARPC4-TTLL3	ENSGALG00000053928	-0.137812	0.224027	0.796433	0.71475	-0.0322308	0.781337	0.985045	0.933216	-0.0788579	0.498258	0.995969	0.995969	0.091185	0.418278	0.853609	0.732504
15542671	ARPC5	ENSGALG00000020927	0.0891572	0.216797	0.790655	0.709564	0.138808	0.0668665	0.784769	0.743478	-0.0611992	0.40984	0.995969	0.995969	-0.289165	0.000252363	0.13306	0.114182
15440080	ARPC5L	ENSGALG00000001014	-0.0342477	0.767489	0.970074	0.870582	-0.030123	0.801599	0.985653	0.933793	-0.0858036	0.475592	0.995969	0.995969	-0.0214329	0.853149	0.976174	0.83768
15410128	ARPP19	ENSGALG00000017370	0.0998211	0.21854	0.793479	0.712098	-0.0209642	0.800785	0.9853	0.933458	0.0475149	0.568134	0.995969	0.995969	-0.031342	0.696368	0.94377	0.809873
15552604	ARPP19	ENSGALG00000017370	0.0383712	0.84765	0.979027	0.878616	-0.0607451	0.768971	0.984802	0.932986	-0.0675793	0.743882	0.995969	0.995969	-0.0452054	0.820959	0.970319	0.832656
15566186	ARPP19	ENSGALG00000017370	-0.0629895	0.364091	0.860795	0.772511	0.0105289	0.882791	0.991508	0.93934	0.0300433	0.674336	0.995969	0.995969	0.0825038	0.236525	0.748424	0.642242
15450870	ARPP21	ENSGALG00000043240	0.0164401	0.842972	0.979027	0.878616	-0.11116	0.200947	0.882824	0.836374	-0.0263616	0.759035	0.995969	0.995969	0.0683584	0.412299	0.850496	0.729833
15500550	ARR3	ENSGALG00000004251	0.0279961	0.825256	0.976656	0.876489	0.0124344	0.924501	0.994898	0.942551	-0.0209598	0.873101	0.998509	0.998509	-0.0613904	0.628746	0.926961	0.795449
15436826	ARRDC1	ENSGALG00000008475	0.0791133	0.449442	0.893201	0.801592	0.0891991	0.410388	0.944327	0.894641	0.147112	0.17819	0.995969	0.995969	-0.0212	0.838768	0.973349	0.835256
15484871	ARRDC2	ENSGALG00000003527	0.186412	0.211739	0.790446	0.709376	0.0864335	0.572387	0.970463	0.919401	0.0188349	0.901874	0.998509	0.998509	-0.254011	0.0918844	0.597511	0.51274
15560382	ARRDC3	ENSGALG00000025915	-0.0643455	0.598662	0.935611	0.839653	0.162285	0.204139	0.884948	0.838387	0.0214293	0.865285	0.998509	0.998509	-0.0765097	0.531775	0.899262	0.77168
15410863	ARRDC4	ENSGALG00000007012	-0.0561396	0.593825	0.934733	0.838866	-0.0652309	0.54962	0.970463	0.919401	-0.0685006	0.529904	0.995969	0.995969	0.0528698	0.615415	0.922468	0.791593
15410868	ARRDC4	ENSGALG00000007012	-0.0763588	0.716527	0.960517	0.862004	-0.227467	0.299393	0.912292	0.864291	-0.0739072	0.73418	0.995969	0.995969	0.229919	0.277952	0.777993	0.667616
15396960	ARSA	ENSGALG00000035824	0.16064	0.127392	0.733351	0.658137	0.0936442	0.38508	0.9404	0.89092	0.217046	0.0491694	0.995969	0.995969	-0.0372382	0.719471	0.94838	0.81383
15558507	ARSB	ENSGALG00000004438	-0.129191	0.292138	0.834289	0.748723	0.103724	0.412362	0.945012	0.89529	-0.0406057	0.747257	0.995969	0.995969	-0.0151387	0.900965	0.985085	0.845327
15393240	ARSE	ENSGALG00000016654	0.123525	0.390342	0.873959	0.784325	-0.0862148	0.561294	0.970463	0.919401	0.0596569	0.687323	0.995969	0.995969	0.0223465	0.875863	0.979895	0.840874
15441335	ARSG	ENSGALG00000004193	-0.042635	0.630826	0.943946	0.847134	0.0393438	0.668229	0.973752	0.922517	0.00567304	0.950659	0.998509	0.998509	0.00896424	0.919387	0.986322	0.846388
15393222	ARSH	ENSGALG00000016636	0.171275	0.0437624	0.648311	0.581819	-0.0785109	0.360386	0.933473	0.884358	0.166556	0.0573343	0.995969	0.995969	0.0737927	0.373398	0.831942	0.713911
15423737	ARSI	ENSGALG00000005616	-0.0470908	0.642775	0.945632	0.848646	-0.15827	0.137789	0.852488	0.807634	-0.0868734	0.410034	0.995969	0.995969	0.118487	0.247106	0.756357	0.649049
15504664	ARSJ	ENSGALG00000033286	0.285578	0.00895054	0.53423	0.479438	0.163445	0.134648	0.850706	0.805946	0.148141	0.173876	0.995969	0.995969	-0.300883	0.00614504	0.315988	0.271158
15564743	ARSK	ENSGALG00000014672	0.0198271	0.844304	0.979027	0.878616	0.0241219	0.817466	0.986722	0.934805	0.0591672	0.572058	0.995969	0.995969	0.0152182	0.880168	0.980934	0.841765
15408574	ART1	ENSGALG00000006443	-0.147097	0.184081	0.774454	0.695025	-0.0448906	0.69189	0.977212	0.925796	-0.164301	0.152616	0.995969	0.995969	0.0276865	0.80014	0.966583	0.82945
15387289	ART4	ENSGALG00000011742	-0.0262465	0.825743	0.976656	0.876489	-0.0314395	0.798915	0.985291	0.93345	-0.200883	0.110028	0.995969	0.995969	-0.143197	0.234379	0.746201	0.640334
15408578	ART7B	ENSGALG00000027166	-0.248959	0.0314757	0.613154	0.550268	-0.0887484	0.445222	0.948444	0.898541	-0.210807	0.075244	0.995969	0.995969	0.1269	0.260915	0.765683	0.657052
15396622	ART7C	ENSGALG00000028988	-0.194066	0.270423	0.822927	0.738526	0.0406617	0.821974	0.986968	0.935038	-0.0491767	0.785562	0.995969	0.995969	0.104228	0.551398	0.905633	0.777147
15396624	ART7C	ENSGALG00000028988	-0.257771	0.0680529	0.672789	0.603787	0.0723406	0.612787	0.970463	0.919401	-0.193634	0.180445	0.995969	0.995969	-0.00820398	0.952538	0.99239	0.851596
15488612	ARV1	ENSGALG00000011155	0.257909	0.0285443	0.60261	0.540805	-0.0297599	0.800394	0.985291	0.93345	0.148579	0.211857	0.995969	0.995969	-0.0795698	0.485445	0.884405	0.758931
15433907	ARVCF	ENSGALG00000043373	-0.126364	0.290505	0.832919	0.747493	0.10205	0.408051	0.942972	0.893357	-0.0678298	0.581331	0.995969	0.995969	-0.0435165	0.713878	0.946728	0.812412
15527263	AS3MT	ENSGALG00000008133	-0.138635	0.138385	0.737621	0.661969	0.0172289	0.856544	0.991508	0.93934	0.0334675	0.725643	0.995969	0.995969	0.154873	0.0991524	0.60986	0.523337
15504992	ASAH1	ENSGALG00000026364	0.178031	0.105647	0.71175	0.638752	0.0883337	0.431179	0.948444	0.898541	0.0485822	0.664063	0.995969	0.995969	-0.217782	0.0498432	0.518527	0.444962
15525459	ASAH2	ENSGALG00000003751	-0.0330127	0.683126	0.953345	0.855568	0.0246669	0.768119	0.984802	0.932986	0.051766	0.536966	0.995969	0.995969	0.0601118	0.458577	0.870697	0.747167
15463699	ASAP1	ENSGALG00000037618	0.0908273	0.484806	0.902896	0.810294	0.157369	0.245259	0.896436	0.84927	0.205108	0.132524	0.995969	0.995969	-0.043088	0.739639	0.95328	0.818035
15491936	ASAP2	ENSGALG00000016419	-0.045545	0.7658	0.969867	0.870396	0.0645145	0.683715	0.974996	0.923696	0.153214	0.335986	0.995969	0.995969	0.134245	0.382315	0.83753	0.718706
15531845	ASB1	ENSGALG00000004272	-0.00518832	0.947423	0.993667	0.891755	-0.0823726	0.315372	0.917268	0.869005	-0.012129	0.881622	0.998509	0.998509	0.0754319	0.340897	0.813992	0.698508
15447796	ASB10	ENSGALG00000032845	-0.0665642	0.498052	0.907583	0.8145	-0.000196182	0.998455	0.99948	0.946892	-0.0465648	0.646413	0.995969	0.995969	0.0201956	0.836633	0.973349	0.835256
15393068	ASB11	ENSGALG00000016562	-0.0246844	0.82065	0.976656	0.876489	0.0347207	0.758103	0.983775	0.932013	0.110099	0.331791	0.995969	0.995969	0.100063	0.360862	0.822665	0.70595
15501638	ASB12	ENSGALG00000007594	0.0599616	0.707546	0.959047	0.860685	-0.108845	0.511503	0.964295	0.913558	-0.120583	0.46736	0.995969	0.995969	-0.0717001	0.653866	0.934401	0.801834
15384322	ASB13	ENSGALG00000008401	-0.0967826	0.417401	0.88375	0.793112	0.0640154	0.60329	0.970463	0.919401	0.0867842	0.481839	0.995969	0.995969	0.119551	0.317697	0.804144	0.690057
15398196	ASB15	ENSGALG00000008814	0.0212421	0.76046	0.969176	0.869776	-0.0927721	0.203382	0.88466	0.838113	-0.0789494	0.277492	0.995969	0.995969	-0.00741941	0.915145	0.985528	0.845708
15531749	ASB18	ENSGALG00000046564	-0.230955	0.0698003	0.67541	0.606139	-0.163103	0.210213	0.888247	0.841512	-0.275619	0.0380186	0.995969	0.995969	0.118439	0.343894	0.815367	0.699688
15523402	ASB2	ENSGALG00000010881	0.0855885	0.3447	0.854612	0.766961	0.00815151	0.930265	0.996109	0.943699	0.127801	0.17584	0.995969	0.995969	0.0340608	0.70534	0.945286	0.811175
15485430	ASB3	ENSGALG00000008176	0.00753193	0.948736	0.99398	0.892036	0.10415	0.392919	0.942155	0.892583	0.0899334	0.460079	0.995969	0.995969	-0.0217488	0.852748	0.976174	0.83768
15449745	ASB4	ENSGALG00000009691	-0.0818415	0.45648	0.896075	0.804172	-0.129469	0.257643	0.899934	0.852584	-0.140193	0.221034	0.995969	0.995969	0.0711174	0.517164	0.894492	0.767587
15439377	ASB6	ENSGALG00000004378	-0.11589	0.153449	0.749928	0.673014	0.039288	0.635631	0.970463	0.919401	0.0338935	0.68259	0.995969	0.995969	0.110495	0.172936	0.695914	0.597182
15410936	ASB7	ENSGALG00000007115	0.135978	0.2694	0.822256	0.737924	-0.205041	0.1111	0.833323	0.789477	-0.028397	0.822171	0.996375	0.996375	0.0406655	0.739131	0.95322	0.817983
15555328	ASB8	ENSGALG00000037396	-0.0118608	0.899231	0.988672	0.887272	0.0194819	0.840767	0.989357	0.937301	0.152549	0.122076	0.995969	0.995969	0.144928	0.128186	0.636515	0.54621
15393076	ASB9	ENSGALG00000016563	0.0527386	0.56724	0.928811	0.833551	0.112336	0.242667	0.894993	0.847902	0.0520855	0.58507	0.995969	0.995969	-0.112989	0.224223	0.736545	0.632048
15525784	ASCC1	ENSGALG00000026019	-0.100738	0.226305	0.798181	0.716318	0.0693995	0.417892	0.945643	0.895888	-0.0825063	0.336463	0.995969	0.995969	-0.0511674	0.535607	0.900658	0.772878
15433506	ASCC2	ENSGALG00000008059	0.0669483	0.37852	0.866118	0.777288	-0.0993116	0.209619	0.888247	0.841512	0.0386535	0.621921	0.995969	0.995969	0.0710168	0.35057	0.818478	0.702357
15490566	ASCC3	ENSGALG00000015465	-0.0530967	0.637145	0.945632	0.848646	-0.0370041	0.750584	0.982746	0.931039	-0.0622875	0.593112	0.995969	0.995969	0.0278133	0.804616	0.967127	0.829917
15514415	ASCL3	ENSGALG00000036725	-0.0296381	0.82429	0.976656	0.876489	-0.0150552	0.91321	0.99425	0.941937	0.0298673	0.828859	0.996375	0.996375	0.0745606	0.577193	0.912361	0.782921
15400512	ASCL4	ENSGALG00000019304	-0.0680379	0.556267	0.923555	0.828833	0.00191402	0.987209	0.99836	0.945831	-0.0646706	0.588834	0.995969	0.995969	0.00145328	0.989947	0.998772	0.857072
15497773	ASF1A	ENSGALG00000014887	0.0291185	0.768354	0.970074	0.870582	0.0410733	0.688314	0.976451	0.925075	-0.0114355	0.910976	0.998509	0.998509	-0.0816274	0.411033	0.850071	0.729468
15477565	ASH1L	ENSGALG00000014638	-0.0168966	0.917884	0.991187	0.889529	0.0487449	0.773964	0.985045	0.933216	0.0365442	0.829481	0.996375	0.996375	0.00469602	0.977139	0.996189	0.854856
15471434	ASH2L	ENSGALG00000003233	-0.151073	0.0296092	0.606485	0.544283	-0.0623627	0.371707	0.937681	0.888344	-0.0548011	0.431861	0.995969	0.995969	0.158634	0.02282	0.431097	0.369936
15550635	ASIC1	ENSGALG00000034025	-0.0632972	0.604756	0.936814	0.840733	-0.178703	0.163221	0.865843	0.820286	-0.120305	0.344158	0.995969	0.995969	0.121695	0.322231	0.805651	0.69135
15481962	ASIC2	ENSGALG00000000367	-0.138384	0.0990334	0.705664	0.63329	0.164243	0.0601092	0.775783	0.734965	0.00591548	0.944588	0.998509	0.998509	-0.0199444	0.808419	0.968169	0.830811
15481978	ASIC2	ENSGALG00000000367	0.0413314	0.725674	0.962745	0.864005	0.00172337	0.988712	0.998885	0.946329	0.107926	0.378353	0.995969	0.995969	0.0648713	0.582316	0.914269	0.784558
15536984	ASIC4	ENSGALG00000011250	-0.1375	0.135613	0.737621	0.661969	-0.111648	0.23881	0.893787	0.84676	-0.212479	0.0288266	0.995969	0.995969	0.03667	0.686136	0.942475	0.808762
15446590	ASL1	ENSGALG00000002558	0.0356131	0.843799	0.979027	0.878616	0.0975249	0.602791	0.970463	0.919401	0.233432	0.217151	0.995969	0.995969	0.100294	0.579711	0.913361	0.783779
15405289	ASMT	ENSGALG00000016685	0.0321305	0.746867	0.96621	0.867114	0.202153	0.0560051	0.76744	0.72706	0.109332	0.29223	0.995969	0.995969	-0.124952	0.214241	0.731764	0.627945
15393265	ASMTL	ENSGALG00000016689	0.104765	0.352713	0.858248	0.770225	-0.0505581	0.663248	0.97324	0.922033	0.169197	0.150671	0.995969	0.995969	0.11499	0.308333	0.798404	0.685131
15457433	ASNS	ENSGALG00000009748	-0.32941	0.0156702	0.55536	0.498401	0.34704	0.0140512	0.634843	0.60144	-0.249405	0.0715014	0.995969	0.995969	-0.267035	0.0469232	0.507199	0.435241
15534832	ASNSD1	ENSGALG00000041666	0.00693453	0.943493	0.993131	0.891274	0.0087411	0.931216	0.996109	0.943699	0.0882514	0.386111	0.995969	0.995969	0.0725758	0.459981	0.871628	0.747967
15518068	ASPG	ENSGALG00000011572	0.289991	0.0176162	0.579509	0.520073	-0.222487	0.0731968	0.804353	0.762031	0.103293	0.396837	0.995969	0.995969	0.0357886	0.760161	0.957738	0.82186
15432727	ASPHD2	ENSGALG00000023396	0.117797	0.379489	0.866685	0.777796	0.0831122	0.547932	0.970463	0.919401	-0.0331869	0.809973	0.996059	0.996059	-0.234096	0.085705	0.591871	0.5079
15538541	ASPM	ENSGALG00000032398	0.0548931	0.728131	0.963934	0.865071	0.0809547	0.620732	0.970463	0.919401	0.0653859	0.689228	0.995969	0.995969	-0.0704619	0.655636	0.935593	0.802857
15418946	ASPN	ENSGALG00000004722	0.132215	0.222241	0.795013	0.713475	-0.0992721	0.373486	0.937753	0.888413	0.0207314	0.851745	0.998509	0.998509	-0.012212	0.909259	0.985528	0.845708
15442620	ASPSCR1	ENSGALG00000039172	-0.041733	0.610232	0.937883	0.841692	0.0539675	0.524678	0.967349	0.916451	-0.0196112	0.816719	0.996375	0.996375	-0.0318458	0.697064	0.944092	0.81015
15491395	ASRGL1	ENSGALG00000015949	0.227447	0.0384077	0.637212	0.571858	-0.0644175	0.559646	0.970463	0.919401	0.133912	0.229032	0.995969	0.995969	-0.0291169	0.78449	0.963487	0.826793
15437488	ASS1	ENSGALG00000023689	0.542897	0.0144898	0.54535	0.489418	0.027845	0.899219	0.992795	0.940559	0.446334	0.0485437	0.995969	0.995969	-0.124408	0.559014	0.906116	0.777562
15553785	ASS1	ENSGALG00000023689	0.185625	0.37358	0.864776	0.776083	-0.189503	0.380099	0.940051	0.89059	0.374973	0.0873992	0.995969	0.995969	0.378851	0.0744087	0.57541	0.493774
15458516	ASTE1	ENSGALG00000036171	0.194306	0.0789519	0.687859	0.617311	0.140682	0.213874	0.888547	0.841795	0.148158	0.191062	0.995969	0.995969	-0.18683	0.0906417	0.596183	0.5116
15515548	ASTL	ENSGALG00000037220	-0.0674865	0.530252	0.91834	0.824153	-0.174026	0.123357	0.847093	0.802523	0.00221607	0.984069	0.999435	0.999435	0.243729	0.0282773	0.448365	0.384754
15539042	ASTN1	ENSGALG00000004472	-0.137002	0.222035	0.795013	0.713475	0.120943	0.296241	0.910922	0.862993	0.0560296	0.62629	0.995969	0.995969	0.0720886	0.517213	0.894492	0.767587
15439098	ASTN2	ENSGALG00000007038	-0.24269	0.0534999	0.658947	0.591364	-0.0948503	0.45542	0.949457	0.899501	-0.249812	0.0547702	0.995969	0.995969	0.0877285	0.474709	0.879045	0.754331
15465630	ASXL1	ENSGALG00000006612	0.004523	0.96537	0.99601	0.893858	0.0396016	0.713704	0.979166	0.927647	-0.02751	0.798727	0.995969	0.995969	-0.0716347	0.493182	0.887992	0.762009
15499882	ASXL2	ENSGALG00000016531	-0.0962114	0.356244	0.858691	0.770622	0.0202277	0.850477	0.991508	0.93934	0.00460339	0.965772	0.998509	0.998509	0.0805871	0.438834	0.862425	0.740069
15453798	ASXL3	ENSGALG00000015196	0.012421	0.899166	0.988672	0.887272	-0.104476	0.306817	0.912872	0.86484	-0.0698339	0.492733	0.995969	0.995969	0.0222214	0.820707	0.970242	0.83259
15385666	ASZ1	ENSGALG00000034574	0.0434877	0.670599	0.950804	0.853288	0.072888	0.49194	0.960285	0.909759	0.171538	0.111197	0.995969	0.995969	0.0551627	0.589834	0.917111	0.786997
15551600	AT1	ENSGALG00000039054	-0.129779	0.219818	0.794516	0.713029	0.190338	0.08545	0.817032	0.774043	-0.00762406	0.943865	0.998509	0.998509	-0.0681826	0.515813	0.894492	0.767587
15553718	AT2	ENSGALG00000030832	0.243463	0.231614	0.802392	0.720097	0.107416	0.607059	0.970463	0.919401	-0.0284076	0.891621	0.998509	0.998509	-0.379287	0.0662329	0.565608	0.485363
15555996	AT2	ENSGALG00000032614	-0.166801	0.113563	0.723507	0.649303	-0.0298262	0.780781	0.985045	0.933216	-0.169251	0.120599	0.995969	0.995969	0.0273762	0.791455	0.965477	0.828501
15525436	ATAD1	ENSGALG00000003652	0.171267	0.0530288	0.658947	0.591364	0.157783	0.0833576	0.810818	0.768156	0.184988	0.0439992	0.995969	0.995969	-0.144061	0.100965	0.613646	0.526586
15463547	ATAD2	ENSGALG00000034348	0.108568	0.257045	0.815883	0.732204	0.0760455	0.440777	0.948444	0.898541	0.117556	0.23618	0.995969	0.995969	-0.0670568	0.481351	0.881408	0.756359
15469879	ATAD3A	ENSGALG00000035869	-0.0614517	0.468299	0.899314	0.807079	-0.256062	0.00564626	0.508442	0.48169	-0.100228	0.255814	0.995969	0.995969	0.217286	0.0138649	0.381727	0.32757
15441129	ATAD5	ENSGALG00000003294	-0.0337725	0.757756	0.969099	0.869707	-0.0046057	0.967564	0.997292	0.944819	0.101149	0.374603	0.995969	0.995969	0.139527	0.207566	0.727418	0.624216
15531090	ATE1	ENSGALG00000009502	-0.0498166	0.642178	0.945632	0.848646	0.0379713	0.732043	0.981465	0.929824	-0.050575	0.648561	0.995969	0.995969	-0.0387297	0.717748	0.948142	0.813625
15532846	ATF2	ENSGALG00000009287	0.194621	0.0562556	0.664521	0.596367	0.0581277	0.572349	0.970463	0.919401	0.122314	0.238521	0.995969	0.995969	-0.130436	0.194208	0.716488	0.614837
15400141	ATF4	ENSGALG00000012135	0.037565	0.696334	0.955675	0.85766	-0.0188456	0.849846	0.991508	0.93934	0.0820381	0.412063	0.995969	0.995969	0.0633187	0.51151	0.892249	0.765662
15538659	ATF6	ENSGALG00000032278	0.255241	0.0629318	0.671889	0.602979	-0.150628	0.280817	0.907053	0.859328	0.300242	0.0358632	0.995969	0.995969	0.195629	0.149836	0.664309	0.57006
15387388	ATF7IP	ENSGALG00000011814	0.107253	0.310265	0.842936	0.756483	0.119521	0.275235	0.906654	0.85895	0.0515435	0.635577	0.995969	0.995969	-0.175231	0.101507	0.613646	0.526586
15564952	ATG10	ENSGALG00000027714	0.0827098	0.399598	0.876786	0.786861	0.0611727	0.546238	0.970346	0.919291	0.0655303	0.518191	0.995969	0.995969	-0.0783522	0.424648	0.857037	0.735446
15560925	ATG12	ENSGALG00000002345	-0.000795262	0.993582	0.998999	0.89654	-0.106538	0.30163	0.912292	0.864291	0.0312453	0.760274	0.995969	0.995969	0.138578	0.166939	0.689305	0.59151
15518428	ATG14	ENSGALG00000012148	0.1665	0.0654719	0.671889	0.602979	0.156585	0.0928235	0.81975	0.776619	0.101093	0.272126	0.995969	0.995969	-0.221992	0.0158802	0.395226	0.339154
15545159	ATG16L1	ENSGALG00000001619	0.0895814	0.201139	0.785577	0.705007	-0.125453	0.0867339	0.817054	0.774065	0.0544505	0.449312	0.995969	0.995969	0.0903223	0.197525	0.719943	0.617802
15523533	ATG2B	ENSGALG00000042088	0.0562462	0.648182	0.946963	0.849841	0.0423324	0.739882	0.981536	0.929892	0.0494513	0.698216	0.995969	0.995969	-0.0491272	0.690127	0.943001	0.809214
15390914	ATG3	ENSGALG00000015204	0.13622	0.193423	0.783748	0.703366	-0.0582359	0.587334	0.970463	0.919401	0.00776703	0.942176	0.998509	0.998509	-0.0702169	0.498718	0.890084	0.763805
15508315	ATG4A	ENSGALG00000008282	0.209256	0.0103935	0.535782	0.480831	0.0643783	0.425952	0.948444	0.898541	0.15366	0.0627738	0.995969	0.995969	-0.119974	0.129286	0.636732	0.546396
15548180	ATG4B	ENSGALG00000006298	0.00488868	0.948817	0.99398	0.892036	-0.149137	0.0650549	0.779799	0.73877	0.0637362	0.420981	0.995969	0.995969	0.207985	0.00940339	0.345122	0.296158
15541136	ATG4C	ENSGALG00000010985	-0.0317435	0.749853	0.966908	0.86774	0.125673	0.227305	0.893649	0.846629	0.13336	0.200728	0.995969	0.995969	0.0394304	0.692193	0.943063	0.809267
15490488	ATG5	ENSGALG00000015387	0.179743	0.142613	0.740617	0.664658	0.238097	0.0631487	0.779799	0.73877	0.191631	0.131382	0.995969	0.995969	-0.226209	0.0674282	0.566022	0.485718
15419095	ATG7	ENSGALG00000004932	-0.0526244	0.481802	0.90261	0.810037	0.0628818	0.417344	0.945643	0.895888	-0.0315964	0.682541	0.995969	0.995969	-0.0418538	0.575352	0.912361	0.782921
15533627	ATG9A	ENSGALG00000011649	0.00763082	0.925573	0.992082	0.890333	-0.0410138	0.628204	0.970463	0.919401	-0.00832426	0.921576	0.998509	0.998509	0.0250587	0.759168	0.957235	0.821429
15531634	ATIC	ENSGALG00000003570	0.140391	0.115037	0.724682	0.650357	-0.119566	0.192155	0.876628	0.830504	-0.0306711	0.734987	0.995969	0.995969	-0.0514953	0.557019	0.905739	0.777238
15518561	ATL1	ENSGALG00000012339	0.130984	0.22909	0.799739	0.717717	0.0325354	0.77065	0.984802	0.932986	0.0733951	0.511844	0.995969	0.995969	-0.0901242	0.405326	0.84908	0.728618
15494404	ATL2	ENSGALG00000037289	0.0520323	0.610484	0.937883	0.841692	-0.0798009	0.45143	0.948585	0.898675	0.0510616	0.62908	0.995969	0.995969	0.0788302	0.441397	0.862711	0.740314
15407794	ATM	ENSGALG00000017159	0.0379184	0.700167	0.956253	0.858178	-0.0539574	0.596879	0.970463	0.919401	-0.0123907	0.903143	0.998509	0.998509	0.00364825	0.970412	0.995075	0.8539
15415580	ATMIN	ENSGALG00000040475	0.0889177	0.274116	0.825033	0.740416	-0.108902	0.197207	0.881386	0.835011	0.00544126	0.947995	0.998509	0.998509	0.0254257	0.752566	0.955411	0.819863
15390253	ATN1		0.106942	0.238373	0.804378	0.72188	0.00573375	0.950802	0.997292	0.944819	0.138796	0.141575	0.995969	0.995969	0.0261197	0.771235	0.960629	0.824341
15503415	ATOH1		-0.106129	0.372006	0.863325	0.774781	-0.147794	0.231913	0.893649	0.846629	-0.0573638	0.639677	0.995969	0.995969	0.196559	0.102945	0.613646	0.526586
15529010	ATOH7	ENSGALG00000052760	-0.15741	0.276105	0.825683	0.741	0.305097	0.0457931	0.734418	0.695776	-0.0838509	0.572697	0.995969	0.995969	-0.231537	0.112676	0.616308	0.52887
15506409	ATOH8	ENSGALG00000033083	-0.216367	0.149389	0.747315	0.67067	0.126383	0.411054	0.944613	0.894912	-0.251766	0.106454	0.995969	0.995969	-0.161782	0.277835	0.777993	0.667616
15423600	ATOX1	ENSGALG00000004176	-0.0389865	0.707852	0.959115	0.860746	0.0567679	0.598453	0.970463	0.919401	0.0177199	0.86919	0.998509	0.998509	-6.15576e-05	0.999527	0.999881	0.858024
15393512	ATP10A	ENSGALG00000043118	0.0457795	0.717115	0.960724	0.86219	-0.0534072	0.683092	0.974995	0.923695	-0.000263374	0.998392	0.999922	0.999922	0.00736436	0.953478	0.99239	0.851596
15422962	ATP10B	ENSGALG00000001662	-0.134818	0.0701946	0.677251	0.607791	-0.0042906	0.954516	0.997292	0.944819	0.00999593	0.8943	0.998509	0.998509	0.149105	0.046347	0.506694	0.434807
15511683	ATP10D	ENSGALG00000014192	0.229469	0.0488714	0.652437	0.585522	-0.235446	0.0507695	0.7525	0.712907	0.0100683	0.931526	0.998509	0.998509	0.0160454	0.887294	0.982486	0.843097
15405969	ATP11A	ENSGALG00000041644	-0.15555	0.200752	0.785577	0.705007	0.0975369	0.434834	0.948444	0.898541	-0.049822	0.688986	0.995969	0.995969	0.00819084	0.945637	0.991144	0.850526
15475821	ATP12A	ENSGALG00000006469	-0.00877512	0.922768	0.991954	0.890217	0.0693637	0.460856	0.952701	0.902574	-0.0226404	0.80912	0.996059	0.996059	-0.0832291	0.360749	0.822665	0.70595
15552336	ATP13A1	ENSGALG00000032815	-0.0212147	0.817062	0.97599	0.875891	0.024645	0.795179	0.985172	0.933336	-0.0899338	0.346398	0.995969	0.995969	-0.0933641	0.312105	0.80015	0.686629
15546321	ATP13A3	ENSGALG00000007075	-0.00935137	0.941339	0.993128	0.891271	-0.176014	0.186487	0.873787	0.827813	-0.0599942	0.64881	0.995969	0.995969	0.125371	0.327259	0.809052	0.694269
15546354	ATP13A4	ENSGALG00000020827	0.0249232	0.801604	0.973638	0.87378	-0.0562249	0.584597	0.970463	0.919401	-0.107206	0.299996	0.995969	0.995969	-0.0759045	0.445852	0.864067	0.741478
15546379	ATP13A5	ENSGALG00000007179	-0.0207972	0.844745	0.979027	0.878616	0.037132	0.735668	0.981536	0.929892	0.00668673	0.951484	0.998509	0.998509	-0.00964806	0.927598	0.988515	0.84827
15402792	ATP1A1	ENSGALG00000032247	0.151365	0.117727	0.726397	0.651896	-0.241386	0.018527	0.65839	0.623748	0.127895	0.198941	0.995969	0.995969	0.217916	0.0270051	0.443366	0.380464
15403067	ATP1B1	ENSGALG00000015233	0.0549635	0.662346	0.949301	0.851939	0.0378831	0.771054	0.984869	0.93305	0.171327	0.193418	0.995969	0.995969	0.0784806	0.533538	0.900406	0.772662
15546148	ATP1B3	ENSGALG00000002764	0.0193163	0.849464	0.979027	0.878616	-0.0604726	0.566764	0.970463	0.919401	0.0089724	0.932109	0.998509	0.998509	0.0501287	0.622847	0.924797	0.793593
15508453	ATP1B4	ENSGALG00000008593	-0.00502958	0.956514	0.994961	0.892916	0.00787763	0.934242	0.996349	0.943926	0.0737466	0.44184	0.995969	0.995969	0.0708986	0.44405	0.863908	0.741342
15385953	ATP23	ENSGALG00000009747	0.0103804	0.888745	0.987018	0.885788	-0.0189064	0.80562	0.986159	0.934272	-0.0445625	0.562695	0.995969	0.995969	-0.0360365	0.627762	0.926354	0.794928
15434492	ATP2A2	ENSGALG00000032287	0.204255	0.177231	0.772031	0.69285	-0.207657	0.184872	0.873787	0.827813	0.424839	0.00901187	0.995969	0.995969	0.428241	0.00665395	0.321402	0.275804
15444194	ATP2A3	ENSGALG00000001564	0.0388609	0.65326	0.947692	0.850495	-0.0352483	0.693733	0.977212	0.925796	0.000471793	0.99579	0.999922	0.999922	-0.00314082	0.970994	0.995075	0.8539
15399264	ATP2B1	ENSGALG00000030550	0.0288315	0.809793	0.974685	0.87472	0.0984502	0.42911	0.948444	0.898541	-0.110014	0.377457	0.995969	0.995969	-0.237296	0.0538541	0.527758	0.452882
15419038	ATP2B2	ENSGALG00000030908	0.000343897	0.997537	0.999545	0.89703	0.0388544	0.736321	0.981536	0.929892	-0.00224391	0.984472	0.999435	0.999435	-0.0414422	0.710121	0.946455	0.812177
15479152	ATP2B4	ENSGALG00000003601	0.0164643	0.870017	0.982609	0.881831	-0.0240719	0.817244	0.986722	0.934805	0.0517893	0.619561	0.995969	0.995969	0.0593969	0.555893	0.905633	0.777147
15479172	ATP2B4	ENSGALG00000003601	0.173865	0.0831772	0.691781	0.620831	0.0795416	0.435715	0.948444	0.898541	0.032634	0.748227	0.995969	0.995969	-0.220772	0.0298621	0.455982	0.39129
15450530	ATP2C1	ENSGALG00000034340	-0.0224728	0.814635	0.975231	0.875209	-0.0183633	0.853143	0.991508	0.93934	-0.0749304	0.45182	0.995969	0.995969	-0.0340944	0.722208	0.949136	0.814478
15415711	ATP2C2	ENSGALG00000035743	0.120611	0.287451	0.829484	0.744411	-0.244951	0.0412965	0.722488	0.684474	-0.0644278	0.580738	0.995969	0.995969	0.0599118	0.594928	0.917839	0.787621
15393981	ATP4B	ENSGALG00000016822	-0.137839	0.255027	0.81406	0.730569	-0.0350663	0.777742	0.985045	0.933216	-0.0824379	0.508079	0.995969	0.995969	0.0904674	0.4526	0.86794	0.744802
15557174	ATP5A1Z	ENSGALG00000037880	-0.0219104	0.755154	0.967754	0.8685	-0.100935	0.170751	0.865896	0.820336	-0.0554648	0.44727	0.995969	0.995969	0.0673805	0.34043	0.813933	0.698457
15556238	ATP5C1	ENSGALG00000006753	0.0410792	0.695367	0.955589	0.857582	-0.0269363	0.803958	0.986159	0.934272	-0.132744	0.226014	0.995969	0.995969	-0.146887	0.166927	0.689305	0.59151
15465914	ATP5E	ENSGALG00000051266	-0.170198	0.0346574	0.626863	0.562571	-0.0202406	0.802009	0.9858	0.933932	-0.129518	0.115012	0.995969	0.995969	0.0609205	0.43652	0.861333	0.739132
15550512	ATP5F1B	ENSGALG00000038801	0.0326792	0.683806	0.953345	0.855568	-0.176022	0.0397446	0.722488	0.684474	0.0176487	0.831574	0.997094	0.997094	0.160992	0.0508348	0.520232	0.446425
15554130	ATP5F1B	ENSGALG00000038801	-0.128664	0.128973	0.733577	0.65834	-0.167777	0.0581782	0.775554	0.734748	-0.0592679	0.493439	0.995969	0.995969	0.237173	0.00701672	0.325469	0.279294
15532842	ATP5G3	ENSGALG00000009286	0.0344312	0.688793	0.954744	0.856824	0.0241155	0.786263	0.985045	0.933216	0.0866943	0.332721	0.995969	0.995969	0.0281477	0.743264	0.953922	0.818585
15554237	ATP5G3	ENSGALG00000009286	0.0639717	0.5997	0.935611	0.839653	-0.0235753	0.851515	0.991508	0.93934	-0.0449673	0.721244	0.995969	0.995969	-0.0853638	0.484405	0.883895	0.758494
15560008	ATP5I	ENSGALG00000015372	-0.0018978	0.983807	0.996878	0.894636	-0.107201	0.272272	0.90658	0.858879	-0.111745	0.252824	0.995969	0.995969	-0.00264637	0.977421	0.99619	0.854857
15472549	ATP5IF1	ENSGALG00000038672	-0.0942647	0.405972	0.879732	0.789505	-0.248235	0.0394844	0.722488	0.684474	-0.13334	0.258182	0.995969	0.995969	0.20916	0.0704642	0.569647	0.488829
15429573	ATP5J2	ENSGALG00000033001	-0.0338301	0.716831	0.960615	0.862093	-0.115215	0.2371	0.893787	0.84676	-0.139551	0.154075	0.995969	0.995969	0.00949378	0.918856	0.986319	0.846386
15476191	ATP5L	ENSGALG00000006899	-0.0326557	0.797761	0.973638	0.87378	-0.0586947	0.656666	0.972919	0.921728	-0.0391487	0.766673	0.995969	0.995969	0.0522017	0.682309	0.942475	0.808762
15482151	ATP5MC1	ENSGALG00000001330	0.00971104	0.939078	0.993023	0.891177	-0.101212	0.443516	0.948444	0.898541	-0.131313	0.321552	0.995969	0.995969	-0.0398126	0.754187	0.955862	0.82025
15404059	ATP5O	ENSGALG00000041812	0.0725372	0.55513	0.923548	0.828828	-0.0697237	0.58358	0.970463	0.919401	-0.0357257	0.778457	0.995969	0.995969	-0.0385391	0.753451	0.955853	0.820243
15478761	ATP5PB	ENSGALG00000001452	0.0836277	0.457612	0.896075	0.804172	0.0407062	0.72604	0.980358	0.928776	0.0892008	0.444135	0.995969	0.995969	-0.0351331	0.754207	0.955862	0.82025
15443774	ATP5PD	ENSGALG00000007926	-0.0625903	0.546061	0.922579	0.827958	-0.0458301	0.668938	0.973752	0.922517	-0.170044	0.118674	0.995969	0.995969	-0.0616236	0.552246	0.905633	0.777147
15403721	ATP5PF	ENSGALG00000015751	-0.109647	0.254114	0.813547	0.730109	-0.00708175	0.942729	0.997292	0.944819	-0.106856	0.282442	0.995969	0.995969	0.00987302	0.917433	0.985836	0.845972
15518555	ATP5S	ENSGALG00000012287	0.0812718	0.427586	0.886453	0.795537	-0.188847	0.0802689	0.808691	0.766141	0.0427762	0.685637	0.995969	0.995969	0.150351	0.146587	0.661829	0.567932
15565824	ATP6	ENSGALG00000041091	-0.0419256	0.443277	0.890793	0.799432	-0.0128748	0.819375	0.986722	0.934805	-0.0258681	0.646759	0.995969	0.995969	0.0289322	0.595929	0.917839	0.787621
15385519	ATP6AP1	ENSGALG00000008836	0.021562	0.865346	0.981836	0.881137	0.201793	0.131563	0.849294	0.804608	-0.0471298	0.720478	0.995969	0.995969	-0.270485	0.0392448	0.488881	0.419521
15564944	ATP6AP1L	ENSGALG00000015618	0.0994791	0.239416	0.805232	0.722646	0.259163	0.00482331	0.494599	0.468576	0.174074	0.050799	0.995969	0.995969	-0.184569	0.0330134	0.466345	0.400183
15404547	ATP6AP2	ENSGALG00000016241	0.0822613	0.328336	0.849456	0.762334	0.0813127	0.350299	0.930524	0.881564	0.0581211	0.503046	0.995969	0.995969	-0.105453	0.212216	0.730431	0.626802
15481461	ATP6V0A1	ENSGALG00000003256	0.363799	0.00071217	0.448384	0.402397	-0.126927	0.218636	0.888547	0.841795	0.233457	0.0273342	0.995969	0.995969	-0.00341521	0.972362	0.995131	0.853948
15434362	ATP6V0A2	ENSGALG00000003194	-0.0582707	0.530545	0.918455	0.824256	0.0741371	0.441442	0.948444	0.898541	-0.0327223	0.733144	0.995969	0.995969	-0.0485888	0.600678	0.918468	0.788161
15388429	ATP6V0A4	ENSGALG00000040666	-0.0376753	0.632198	0.943992	0.847174	0.00481234	0.952823	0.997292	0.944819	-0.0196204	0.809468	0.996059	0.996059	0.0132426	0.866202	0.978398	0.839589
15540446	ATP6V0B	ENSGALG00000010091	0.0362545	0.784802	0.972109	0.872408	-0.15747	0.256113	0.899934	0.852584	-0.115626	0.402321	0.995969	0.995969	0.00559007	0.966398	0.994481	0.85339
15431191	ATP6V0C	ENSGALG00000009229	0.0549168	0.50606	0.909461	0.816185	-0.073167	0.393036	0.942155	0.892583	-0.00568469	0.946808	0.998509	0.998509	0.0125655	0.878694	0.980556	0.841441
15416687	ATP6V0D1	ENSGALG00000002237	0.174167	0.0850089	0.691781	0.620831	-0.1516	0.144996	0.854503	0.809543	0.121449	0.240376	0.995969	0.995969	0.0988827	0.321038	0.805395	0.691131
15454546	ATP6V0D2	ENSGALG00000034294	-0.190515	0.140371	0.738019	0.662326	-0.0201251	0.878495	0.991508	0.93934	-0.0355511	0.787191	0.995969	0.995969	0.175089	0.174357	0.695914	0.597182
15526848	ATP6V0E2	ENSGALG00000020754	-0.0884809	0.436874	0.889556	0.798321	-0.110063	0.351075	0.930524	0.881564	-0.0243438	0.835611	0.9979	0.9979	0.1742	0.130589	0.637375	0.546948
15402681	ATP6V1A	ENSGALG00000014800	-0.0299216	0.726993	0.963411	0.864602	-0.138632	0.124276	0.848628	0.803977	0.0361283	0.683917	0.995969	0.995969	0.204682	0.0215449	0.423266	0.363216
15472002	ATP6V1B2	ENSGALG00000033663	0.117266	0.323212	0.846445	0.759632	-0.0593636	0.627126	0.970463	0.919401	0.0118929	0.922343	0.998509	0.998509	-0.0460095	0.69657	0.943973	0.810047
15455043	ATP6V1C1	ENSGALG00000034099	0.230768	0.0835466	0.691781	0.620831	-0.0210764	0.87597	0.991508	0.93934	0.0465214	0.730642	0.995969	0.995969	-0.16317	0.216106	0.733471	0.62941
15552163	ATP6V1C1	ENSGALG00000034099	0.108922	0.428647	0.88674	0.795794	0.350252	0.0178289	0.658029	0.623406	0.168392	0.239758	0.995969	0.995969	-0.290783	0.039669	0.488881	0.419521
15492047	ATP6V1C2	ENSGALG00000016446	-0.212938	0.0722369	0.677827	0.608308	-0.147538	0.222848	0.890596	0.843737	-0.174006	0.152235	0.995969	0.995969	0.18647	0.113486	0.617673	0.530042
15516448	ATP6V1D	ENSGALG00000009570	0.180427	0.0713338	0.677827	0.608308	-0.108944	0.285263	0.909852	0.86198	-0.0768535	0.449062	0.995969	0.995969	-0.148336	0.135201	0.64579	0.554169
15401297	ATP6V1E1	ENSGALG00000013036	0.140219	0.184489	0.774454	0.695025	-0.038853	0.719187	0.979166	0.927647	-0.028518	0.791763	0.995969	0.995969	-0.129884	0.218146	0.734338	0.630155
15436933	ATP6V1G1	ENSGALG00000007190	-0.0909649	0.212004	0.790446	0.709376	-0.135242	0.0764411	0.806657	0.764214	-0.190746	0.0144429	0.995969	0.995969	0.0354609	0.623225	0.924811	0.793604
15538502	ATP6V1G3	ENSGALG00000002207	0.0885358	0.545298	0.922579	0.827958	-0.10756	0.47823	0.956762	0.906421	-0.105211	0.487826	0.995969	0.995969	-0.0861862	0.55596	0.905633	0.777147
15462157	ATP6V1H	ENSGALG00000013621	-0.10038	0.284028	0.828835	0.743828	0.0136082	0.88749	0.991593	0.93942	-0.10355	0.285641	0.995969	0.995969	-0.0167779	0.856728	0.977298	0.838645
15501766	ATP7A	ENSGALG00000007902	0.146477	0.123949	0.730709	0.655766	0.220091	0.028322	0.689647	0.653361	0.0849147	0.383264	0.995969	0.995969	-0.281653	0.00458918	0.291102	0.249802
15565822	ATP8	ENSGALG00000032465	-0.0512224	0.411101	0.880993	0.790637	-0.0148494	0.817111	0.986722	0.934805	-0.0523397	0.417073	0.995969	0.995969	0.0137321	0.824801	0.971586	0.833743
15505468	ATP8A1	ENSGALG00000014236	0.17116	0.138314	0.737621	0.661969	0.164235	0.168519	0.865843	0.820286	0.0134379	0.909046	0.998509	0.998509	-0.321958	0.00725588	0.326711	0.280359
15395620	ATP8A2	ENSGALG00000017106	-0.0199442	0.817824	0.976041	0.875936	0.113311	0.211189	0.888247	0.841512	0.0351683	0.694976	0.995969	0.995969	-0.0581983	0.502728	0.890144	0.763856
15556920	ATP8B1	ENSGALG00000030834	-0.022928	0.810505	0.974685	0.87472	0.00514134	0.958557	0.997292	0.944819	-0.0571548	0.564427	0.995969	0.995969	-0.0393682	0.680806	0.942053	0.8084
15477491	ATP8B2	ENSGALG00000034501	-0.000388096	0.996451	0.999545	0.89703	0.0424602	0.638807	0.971043	0.919951	0.100427	0.270441	0.995969	0.995969	0.0583551	0.505017	0.890144	0.763856
15483261	ATP8B3	ENSGALG00000001084	-0.115338	0.24618	0.809494	0.726471	-0.0161656	0.874014	0.991508	0.93934	0.0312714	0.759168	0.995969	0.995969	0.162775	0.104988	0.613646	0.526586
15557398	ATP8B4	ENSGALG00000002326	0.149172	0.0973927	0.705664	0.63329	-0.0652235	0.47652	0.95622	0.905908	0.20121	0.0330656	0.995969	0.995969	0.117261	0.189193	0.710255	0.609488
15557427	ATP8B4	ENSGALG00000002326	0.155791	0.149925	0.747362	0.670712	-0.226684	0.0460024	0.734418	0.695776	0.170363	0.128899	0.995969	0.995969	0.241256	0.0288789	0.451045	0.387053
15466072	ATP9A	ENSGALG00000007912	0.0833733	0.447033	0.892707	0.801149	0.0751465	0.507471	0.963199	0.91252	0.0707185	0.532657	0.995969	0.995969	-0.0878013	0.423487	0.856266	0.734784
15466097	ATP9A	ENSGALG00000007912	-0.132858	0.346196	0.854612	0.766961	-0.244623	0.098355	0.826852	0.783346	-0.283488	0.0570621	0.995969	0.995969	0.0939924	0.503754	0.890144	0.763856
15466100	ATP9A	ENSGALG00000007912	-0.333118	0.0276411	0.600797	0.539178	-0.207152	0.175974	0.869665	0.823907	-0.217953	0.155082	0.995969	0.995969	0.322317	0.0327139	0.466345	0.400183
15543902	ATPAF1	ENSGALG00000010444	-0.00842952	0.928851	0.992082	0.890333	0.170168	0.0882934	0.81975	0.776619	0.116466	0.238099	0.995969	0.995969	-0.0452717	0.632107	0.92798	0.796324
15429694	ATPAF2	ENSGALG00000004926	-0.172289	0.122127	0.730045	0.655171	-0.0160502	0.887406	0.991593	0.93942	-0.0937922	0.410281	0.995969	0.995969	0.0945475	0.390459	0.842565	0.723027
15548879	ATR	ENSGALG00000002663	0.047021	0.688742	0.954744	0.856824	0.126666	0.300446	0.912292	0.864291	0.0637043	0.600387	0.995969	0.995969	-0.109983	0.351311	0.819218	0.702992
15421097	ATRIP	ENSGALG00000004670	-0.0838528	0.259606	0.817384	0.733552	0.0538607	0.481702	0.958303	0.907882	-0.0214472	0.778697	0.995969	0.995969	0.00854497	0.907694	0.985528	0.845708
15506599	ATRN	ENSGALG00000016034	0.00184933	0.985861	0.997054	0.894794	-0.0110012	0.918886	0.994813	0.942471	0.0530804	0.623759	0.995969	0.995969	0.0622322	0.551981	0.905633	0.777147
15527719	ATRNL1	ENSGALG00000009152	-0.0495474	0.806905	0.974027	0.874129	0.191268	0.364699	0.934826	0.88564	-0.0983438	0.639686	0.995969	0.995969	-0.240065	0.240866	0.751895	0.645221
15508161	ATRX	ENSGALG00000007843	0.168493	0.301788	0.83904	0.752987	0.157873	0.349257	0.930524	0.881564	0.0431754	0.796779	0.995969	0.995969	-0.28319	0.0869498	0.591871	0.5079
15459745	ATXN1	ENSGALG00000012709	-0.0176165	0.864243	0.981289	0.880647	0.152135	0.159694	0.864119	0.818653	0.0551198	0.605909	0.995969	0.995969	-0.0793983	0.442828	0.863434	0.740935
15389703	ATXN10	ENSGALG00000014234	0.0148828	0.914498	0.990402	0.888824	-0.0347962	0.808448	0.986604	0.934694	-0.0267938	0.85189	0.998509	0.998509	-0.00688045	0.960409	0.993576	0.852614
15420133	ATXN7	ENSGALG00000007302	0.0973967	0.273774	0.825033	0.740416	0.0579462	0.526896	0.968273	0.917327	0.115684	0.210427	0.995969	0.995969	-0.0396583	0.653496	0.934203	0.801664
15397822	ATXN7L1	ENSGALG00000008115	0.132194	0.166939	0.767957	0.689194	0.0781746	0.425402	0.948444	0.898541	0.113808	0.248315	0.995969	0.995969	-0.0965611	0.309566	0.799045	0.685681
15564012	AUH	ENSGALG00000021843	-0.1093	0.33258	0.85013	0.762939	0.031419	0.786544	0.985045	0.933216	-0.100859	0.387038	0.995969	0.995969	-0.0229783	0.837534	0.973349	0.835256
15564020	AUH	ENSGALG00000021843	-0.0902598	0.333895	0.850243	0.763041	0.0993637	0.304525	0.912292	0.864291	-0.030182	0.753453	0.995969	0.995969	-0.0392859	0.672347	0.93959	0.806287
15513325	AUP1	ENSGALG00000030148	-0.215299	0.0505564	0.656048	0.588763	-0.191132	0.0912032	0.81975	0.776619	-0.158138	0.159541	0.995969	0.995969	0.248293	0.0254101	0.434326	0.372706
15465983	AURKA	ENSGALG00000007768	0.125815	0.427357	0.886453	0.795537	0.381906	0.0243286	0.687963	0.651766	0.166142	0.312647	0.995969	0.995969	-0.341579	0.0361278	0.479054	0.411089
15468597	AURKAIP1	ENSGALG00000001555	-0.0647757	0.499378	0.908452	0.81528	-0.127397	0.203212	0.88466	0.838113	-0.197304	0.0524366	0.995969	0.995969	-0.00513197	0.957179	0.992758	0.851912
15492870	AvBD10	ENSGALG00000016667	0.0595932	0.680363	0.953046	0.8553	-0.332959	0.0314567	0.70239	0.665433	-0.109596	0.465394	0.995969	0.995969	0.16377	0.261408	0.766201	0.657497
15500183	AvBD11	ENSGALG00000019846	-0.364686	0.00350244	0.517043	0.464014	0.024358	0.84087	0.989357	0.937301	-0.390279	0.00263958	0.995969	0.995969	-0.0499511	0.670289	0.938985	0.805767
15500179	AvBD12	ENSGALG00000019847	0.0184425	0.870976	0.982609	0.881831	-0.0524541	0.655797	0.972919	0.921728	0.000471649	0.996798	0.999922	0.999922	0.0344832	0.761479	0.958337	0.822374
15500199	AvBD3	ENSGALG00000016670	-0.135868	0.286333	0.829484	0.744411	-0.0691343	0.597882	0.970463	0.919401	0.0180104	0.890501	0.998509	0.998509	0.223013	0.0842958	0.590789	0.506972
15500203	AvBD5	ENSGALG00000042193	-0.0460921	0.710343	0.959318	0.860929	-0.356095	0.00842248	0.577434	0.547052	-0.186392	0.152529	0.995969	0.995969	0.215795	0.0884537	0.592147	0.508137
15500189	AvBD8	ENSGALG00000019844	0.0870008	0.483661	0.902896	0.810294	0.208923	0.10954	0.833323	0.789477	0.106299	0.409026	0.995969	0.995969	-0.189625	0.131893	0.639662	0.54891
15557479	AVD	ENSGALG00000023622	-0.0198115	0.856526	0.980376	0.879827	-0.0433007	0.702875	0.978626	0.927135	0.0254499	0.822485	0.996375	0.996375	0.0885621	0.421071	0.855253	0.733915
15516510	AVEN	ENSGALG00000009642	0.164049	0.113329	0.723507	0.649303	-0.100963	0.340758	0.928186	0.879349	0.121742	0.252077	0.995969	0.995969	0.0586559	0.565067	0.908799	0.779864
15459090	AVL9	ENSGALG00000041568	-0.0823508	0.330754	0.849628	0.762488	0.0862318	0.325243	0.922303	0.873776	-0.0448421	0.607098	0.995969	0.995969	-0.0487231	0.563238	0.907849	0.779048
15513041	AVP	ENSGALG00000014117	-0.00429972	0.961236	0.995713	0.893591	-0.0331033	0.717977	0.979166	0.927647	0.0427221	0.64135	0.995969	0.995969	0.0801251	0.367936	0.825687	0.708543
15398728	AVPR1A	ENSGALG00000040567	-0.131229	0.183553	0.774257	0.694848	-0.114128	0.26203	0.903749	0.856198	-0.118991	0.242618	0.995969	0.995969	0.126366	0.199911	0.722638	0.620115
15479793	AVPR1B	ENSGALG00000000788	-0.178441	0.0289527	0.606485	0.544283	-0.121433	0.143088	0.852901	0.808026	-0.151674	0.0697462	0.995969	0.995969	0.1482	0.0667681	0.566022	0.485718
15479795	AVPR1B	ENSGALG00000000788	-0.194213	0.0630687	0.671889	0.602979	-0.0106148	0.919805	0.994813	0.942471	-0.055347	0.60032	0.995969	0.995969	0.14948	0.148396	0.663996	0.569792
15566116	AVPR1B	ENSGALG00000000788	-0.301079	0.0079553	0.530785	0.476347	-0.135734	0.228062	0.893649	0.846629	-0.207354	0.069324	0.995969	0.995969	0.229458	0.0388782	0.488881	0.419521
15398464	AVPR2	ENSGALG00000009497	-0.0519097	0.678134	0.952634	0.85493	-0.144328	0.26866	0.90658	0.858879	-0.240374	0.0696476	0.995969	0.995969	-0.0441361	0.7241	0.95019	0.815383
15561642	AVR2	ENSGALG00000028039	-0.146658	0.323298	0.846545	0.759722	0.0685911	0.653554	0.972587	0.921414	0.0359546	0.813802	0.996375	0.996375	0.114022	0.441256	0.862711	0.740314
15561644	AVR2	ENSGALG00000028039	0.314461	0.0496686	0.653656	0.586616	-0.0688854	0.669487	0.973752	0.922517	0.0479386	0.766268	0.995969	0.995969	-0.197637	0.209586	0.728577	0.625211
15500539	AWAT1	ENSGALG00000004367	0.103306	0.337047	0.852748	0.765289	-0.0307533	0.781151	0.985045	0.933216	0.0877899	0.42959	0.995969	0.995969	0.0152372	0.886653	0.982233	0.84288
15542454	AXDND1	ENSGALG00000004173	-0.133192	0.17931	0.772637	0.693394	0.00126387	0.990046	0.999435	0.946849	-0.0614926	0.544944	0.995969	0.995969	0.0704354	0.473407	0.878567	0.753921
15428256	AXIN1	ENSGALG00000029402	0.0391097	0.647431	0.946951	0.84983	-0.0306607	0.728889	0.980358	0.928776	-0.0124708	0.887807	0.998509	0.998509	-0.0209198	0.806536	0.967583	0.830308
15441318	AXIN2	ENSGALG00000039200	-0.181601	0.0718661	0.677827	0.608308	-0.0955742	0.351634	0.930524	0.881564	-0.21274	0.0429604	0.995969	0.995969	0.0644353	0.514323	0.893999	0.767164
15458325	AZI2	ENSGALG00000011428	0.0557605	0.626058	0.942928	0.84622	-0.116307	0.328688	0.923402	0.874817	-0.0568207	0.631415	0.995969	0.995969	0.00372606	0.973979	0.995667	0.854407
15463221	AZIN1	ENSGALG00000029295	-0.0059421	0.952017	0.994255	0.892283	-0.142536	0.16907	0.865843	0.820286	0.0912675	0.374668	0.995969	0.995969	0.239746	0.0197191	0.415141	0.356244
15551656	AZIN1	ENSGALG00000029295	-0.0985292	0.38886	0.873456	0.783873	-0.254158	0.036596	0.705148	0.668047	0.0184572	0.875426	0.998509	0.998509	0.371145	0.00233274	0.265847	0.22813
15473309	AZIN2	ENSGALG00000003614	-0.0743794	0.489524	0.904227	0.811488	0.00510418	0.963329	0.997292	0.944819	0.0891412	0.424182	0.995969	0.995969	0.158416	0.145901	0.661829	0.567932
15473313	AZIN2	ENSGALG00000003614	-0.106649	0.357372	0.858691	0.770622	0.0923334	0.440558	0.948444	0.898541	-0.0155915	0.895942	0.998509	0.998509	-0.00127552	0.991162	0.999074	0.857332
15409054	B2M	ENSGALG00000002160	0.108857	0.127921	0.733351	0.658137	0.07352	0.315864	0.917268	0.869005	0.0138376	0.849205	0.998509	0.998509	-0.16854	0.0211784	0.422071	0.36219
15488358	B3GALNT2	ENSGALG00000013952	-0.0556803	0.530675	0.918545	0.824338	0.0798155	0.386495	0.9404	0.89092	-0.0116934	0.898498	0.998509	0.998509	-0.0358286	0.686123	0.942475	0.808762
15488367	B3GALNT2	ENSGALG00000013952	0.272211	0.148646	0.746746	0.670159	-0.0760597	0.69249	0.977212	0.925796	0.0833612	0.664766	0.995969	0.995969	-0.11279	0.544446	0.904485	0.776162
15536826	B3GALT1	ENSGALG00000010931	0.0411776	0.691561	0.955241	0.85727	0.00635059	0.95281	0.997292	0.944819	-0.0327157	0.760621	0.995969	0.995969	-0.0802439	0.440912	0.862711	0.740314
15538611	B3GALT2	ENSGALG00000051274	0.291411	0.0604627	0.671889	0.602979	0.0453474	0.772176	0.985045	0.933216	0.15094	0.338159	0.995969	0.995969	-0.185819	0.22418	0.736545	0.632048
15469948	B3GALT6	ENSGALG00000001859	0.0566195	0.611895	0.938493	0.842239	-0.0993857	0.391234	0.941431	0.891897	0.058028	0.615401	0.995969	0.995969	0.100794	0.368354	0.825931	0.708753
15475813	B3GAT1	ENSGALG00000001611	0.00608591	0.964608	0.99601	0.893858	0.0390408	0.783437	0.985045	0.933216	0.0166162	0.906837	0.998509	0.998509	-0.0285106	0.835381	0.973031	0.834983
15402881	B3GAT1L	ENSGALG00000015075	-0.0453082	0.61768	0.94053	0.844068	-0.024088	0.797399	0.985291	0.93345	-0.0264068	0.778404	0.995969	0.995969	0.0429893	0.635726	0.928459	0.796735
15402886	B3GAT1L	ENSGALG00000015075	0.0272644	0.842706	0.979027	0.878616	0.119086	0.404671	0.942857	0.893248	0.0573118	0.687231	0.995969	0.995969	-0.0890386	0.518128	0.894492	0.767587
15491416	B3GAT2	ENSGALG00000031590	0.0299515	0.769728	0.970275	0.870762	0.0074832	0.943637	0.997292	0.944819	-0.040786	0.700291	0.995969	0.995969	-0.0782207	0.446232	0.864142	0.741543
15407395	B3GLCT	ENSGALG00000017076	0.26878	0.125742	0.732427	0.657308	0.213312	0.237126	0.893787	0.84676	0.203376	0.259246	0.995969	0.995969	-0.278716	0.112806	0.616623	0.52914
15486068	B3GNT2	ENSGALG00000008930	-0.0935304	0.361424	0.860158	0.771939	-0.0325044	0.758016	0.983775	0.932013	-0.10023	0.344936	0.995969	0.995969	0.0258046	0.800094	0.966583	0.82945
15549520	B3GNT5	ENSGALG00000032526	0.169897	0.156198	0.753709	0.676407	-0.0525952	0.667314	0.973752	0.922517	0.092613	0.450403	0.995969	0.995969	-0.0246885	0.834397	0.973031	0.834983
15546655	B3GNT7	ENSGALG00000007701	0.0161782	0.868645	0.982609	0.881831	-0.0447325	0.659051	0.973015	0.921819	0.0461131	0.649252	0.995969	0.995969	0.0746674	0.447139	0.864671	0.741996
15417059	B3GNT9	ENSGALG00000021345	0.156309	0.20516	0.789408	0.708445	-0.0484006	0.701634	0.978176	0.926709	-0.00623243	0.960612	0.998509	0.998509	-0.114141	0.352238	0.819869	0.703551
15438144	B3GNTL	ENSGALG00000021553	-0.272818	0.00662572	0.530785	0.476347	-0.119844	0.228368	0.893649	0.846629	-0.25968	0.0118534	0.995969	0.995969	0.132982	0.167916	0.689899	0.59202
15440389	B3GNTL1	ENSGALG00000001433	-0.119947	0.279828	0.826901	0.742093	0.0436738	0.701701	0.978176	0.926709	-0.213884	0.066991	0.995969	0.995969	-0.137611	0.216253	0.73364	0.629556
15388834	B4GALNT3	ENSGALG00000012988	-0.195425	0.0601769	0.671889	0.602979	0.0445562	0.671274	0.974204	0.922946	-0.0305203	0.771119	0.995969	0.995969	0.120349	0.23956	0.750427	0.643961
15540455	B4GALT2	ENSGALG00000010094	-0.0606106	0.431434	0.887844	0.796785	-0.0174067	0.826494	0.987947	0.935966	-0.151329	0.0631394	0.995969	0.995969	-0.0733117	0.342305	0.814831	0.699227
15390762	B4GALT4	ENSGALG00000015069	-0.038314	0.668253	0.950804	0.853288	-0.047565	0.607477	0.970463	0.919401	0.0847913	0.36183	0.995969	0.995969	0.17067	0.0624574	0.557636	0.478522
15466178	B4GALT5	ENSGALG00000008056	0.0915266	0.3939	0.873988	0.78435	-0.201726	0.0746408	0.806657	0.764214	-0.0110798	0.920157	0.998509	0.998509	0.0991198	0.356292	0.822326	0.705659
15461905	B4GALT6	ENSGALG00000015151	0.211774	0.143106	0.741766	0.66569	0.0177674	0.904033	0.993372	0.941105	0.0149411	0.919238	0.998509	0.998509	-0.2146	0.138008	0.648415	0.556421
15425199	B4GALT7	ENSGALG00000032145	-0.0407679	0.705691	0.958017	0.859761	-0.0817695	0.465583	0.952701	0.902574	-0.0999714	0.37325	0.995969	0.995969	0.022566	0.8343	0.973031	0.834983
15455056	BAALC	ENSGALG00000045617	0.0534231	0.619317	0.940603	0.844133	-0.113069	0.312457	0.915853	0.867665	0.0380073	0.732503	0.995969	0.995969	0.0976532	0.365818	0.823128	0.706348
15518900	BAAT	ENSGALG00000040619	0.025646	0.820289	0.976656	0.876489	-0.0388691	0.739523	0.981536	0.929892	0.0865412	0.460569	0.995969	0.995969	0.0997643	0.379381	0.835894	0.717302
15518902	BAAT	ENSGALG00000040619	0.00550583	0.96465	0.99601	0.893858	-0.0453175	0.724763	0.980358	0.928776	0.10695	0.407931	0.995969	0.995969	0.146762	0.242188	0.753287	0.646415
15476378	BACE1	ENSGALG00000007298	-0.00543857	0.962231	0.99601	0.893858	-0.0492547	0.679016	0.974585	0.923307	0.0477325	0.688384	0.995969	0.995969	0.102426	0.375243	0.832798	0.714646
15476382	BACE1	ENSGALG00000007298	0.0204007	0.809614	0.974685	0.87472	-0.0215369	0.805904	0.986159	0.934272	0.142297	0.110941	0.995969	0.995969	0.143434	0.0968291	0.60592	0.519956
15392205	BACE2	ENSGALG00000034932	0.260686	0.0996695	0.705664	0.63329	0.12744	0.429696	0.948444	0.898541	0.345046	0.0375158	0.995969	0.995969	-0.0430806	0.781441	0.963487	0.826793
15490774	BACH2	ENSGALG00000015605	0.159175	0.262234	0.819188	0.735171	0.200227	0.174915	0.86945	0.823704	0.224678	0.129257	0.995969	0.995969	-0.134725	0.341411	0.814045	0.698553
15460729	BAG1	ENSGALG00000013157	0.140609	0.260004	0.817384	0.733552	0.0618107	0.629785	0.970463	0.919401	0.217265	0.0963352	0.995969	0.995969	0.014846	0.904458	0.985528	0.845708
15498832	BAG2	ENSGALG00000026605	0.0320508	0.758627	0.969099	0.869707	-0.0846771	0.434605	0.948444	0.898541	0.0334411	0.756759	0.995969	0.995969	0.0860674	0.411278	0.85014	0.729527
15527840	BAG3	ENSGALG00000009433	0.176236	0.0544286	0.661181	0.59337	-0.139874	0.135934	0.850706	0.805946	0.132746	0.156375	0.995969	0.995969	0.0963835	0.283704	0.782514	0.671495
15471452	BAG4	ENSGALG00000003254	0.0426998	0.598156	0.935611	0.839653	-0.089398	0.289404	0.909852	0.86198	0.145103	0.0896408	0.995969	0.995969	0.191801	0.0224802	0.428964	0.368105
15523728	BAG5	ENSGALG00000031062	0.221703	0.0472012	0.651664	0.584828	0.0595237	0.596875	0.970463	0.919401	-0.0599766	0.594098	0.995969	0.995969	-0.341204	0.00321447	0.280956	0.241096
15552376	BAHCC1	ENSGALG00000040308	-0.113528	0.23394	0.803103	0.720736	0.00275134	0.977534	0.997733	0.945237	-0.0444296	0.649787	0.995969	0.995969	0.0663467	0.483692	0.88336	0.758034
15552380	BAHCC1	ENSGALG00000040308	-0.065215	0.489418	0.904227	0.811488	-0.0653937	0.503004	0.963199	0.91252	-0.00969252	0.920668	0.998509	0.998509	0.120916	0.203759	0.724727	0.621907
15513598	BAHD1	ENSGALG00000033675	-0.153788	0.189146	0.780476	0.700429	-0.0350501	0.769797	0.984802	0.932986	-0.0380328	0.750858	0.995969	0.995969	0.150806	0.197656	0.720069	0.61791
15429102	BAIAP2L1	ENSGALG00000003548	0.208833	0.104089	0.708597	0.635923	-0.139327	0.289384	0.909852	0.86198	0.143735	0.274647	0.995969	0.995969	0.0742293	0.556785	0.905633	0.777147
15387802	BAIAP2L2	ENSGALG00000012285	-0.0666361	0.622667	0.941933	0.845327	0.0373504	0.789626	0.985045	0.933216	0.0448491	0.748751	0.995969	0.995969	0.0741347	0.58423	0.914908	0.785106
15479060	BAK1	ENSGALG00000031493	0.0420021	0.702802	0.957179	0.859009	-0.126718	0.269894	0.90658	0.858879	0.0254113	0.823409	0.996375	0.996375	0.110127	0.320131	0.805389	0.691125
15456702	BAMBI	ENSGALG00000040993	0.178694	0.0686379	0.673472	0.6044	0.157826	0.117882	0.840585	0.796357	0.0792147	0.426352	0.995969	0.995969	-0.257305	0.0105022	0.354828	0.304487
15554738	BANF1	ENSGALG00000031723	-0.10319	0.213232	0.790446	0.709376	0.0119746	0.887769	0.991593	0.93942	0.00252625	0.976244	0.999323	0.999323	0.0937415	0.257222	0.761632	0.653576
15504878	BANK1	ENSGALG00000012292	0.0190207	0.902023	0.988672	0.887272	-0.126111	0.43242	0.948444	0.898541	-0.163919	0.309023	0.995969	0.995969	-0.0568289	0.713259	0.946517	0.812231
15504886	BANK1	ENSGALG00000012292	-0.194976	0.0467699	0.649842	0.583193	-0.0171093	0.862226	0.991508	0.93934	-0.262354	0.0111834	0.995969	0.995969	-0.0502681	0.598325	0.918153	0.787891
15415842	BANP	ENSGALG00000005872	-0.00641372	0.950842	0.994255	0.892283	-0.0266111	0.804899	0.986159	0.934272	0.0845193	0.434585	0.995969	0.995969	0.117544	0.262927	0.767462	0.658579
15421051	BAP1	ENSGALG00000004366	-0.126066	0.102268	0.705664	0.63329	-0.0608092	0.439403	0.948444	0.898541	-0.0418075	0.594158	0.995969	0.995969	0.145068	0.0616574	0.554974	0.476237
15535089	BARD1	ENSGALG00000003484	-0.107269	0.51713	0.913364	0.819687	0.459865	0.0103923	0.600911	0.569293	-0.0466606	0.784921	0.995969	0.995969	-0.399257	0.0201638	0.418063	0.358751
15478937	BARL	ENSGALG00000002170	0.172301	0.305029	0.840288	0.754107	0.1912	0.272046	0.90658	0.858879	0.184802	0.288135	0.995969	0.995969	-0.178699	0.2877	0.785216	0.673814
15419231	BARX1	ENSGALG00000035557	-0.0887557	0.233857	0.803103	0.720736	-0.154564	0.0492188	0.744455	0.705285	-0.106891	0.167547	0.995969	0.995969	0.136428	0.0710648	0.570052	0.489176
15474796	BARX2	ENSGALG00000029382	-0.20312	0.0416033	0.64643	0.580131	0.052912	0.597699	0.970463	0.919401	0.0328799	0.742658	0.995969	0.995969	0.183087	0.0647861	0.563525	0.483576
15460328	BASP1	ENSGALG00000012952	-0.119472	0.477654	0.90208	0.809561	0.474656	0.0092989	0.595096	0.563785	0.117559	0.499514	0.995969	0.995969	-0.237625	0.162328	0.685241	0.588024
15517053	BATF	ENSGALG00000010323	-0.145835	0.137848	0.737621	0.661969	0.056044	0.576399	0.970463	0.919401	-0.126519	0.211452	0.995969	0.995969	-0.0367283	0.704368	0.945163	0.811069
15487218	BATF3	ENSGALG00000035516	-0.336787	0.00754753	0.530785	0.476347	-0.0934341	0.451961	0.948805	0.898883	-0.20835	0.0988133	0.995969	0.995969	0.221872	0.0700014	0.568966	0.488245
15522484	BAZ1A		-0.0759838	0.59253	0.934699	0.838835	-0.097559	0.507276	0.963199	0.91252	-0.107126	0.46684	0.995969	0.995969	0.0664168	0.639769	0.929165	0.79734
15443923	BAZ1B	ENSGALG00000029408	-0.0665427	0.541356	0.921599	0.827078	-0.00247919	0.982413	0.99777	0.945272	0.00233649	0.983425	0.999435	0.999435	0.0713584	0.512663	0.892553	0.765923
15538365	BAZ2B	ENSGALG00000012579	0.072115	0.639828	0.945632	0.848646	0.106612	0.504634	0.963199	0.91252	0.0928691	0.560793	0.995969	0.995969	-0.0858581	0.577703	0.912361	0.782921
15516930	BBOF1	ENSGALG00000045856	0.0958496	0.43627	0.889556	0.798321	-0.108386	0.395463	0.942155	0.892583	0.0842782	0.507889	0.995969	0.995969	0.0968145	0.431707	0.861078	0.738913
15513971	BBOX1	ENSGALG00000013297	-0.00458624	0.966857	0.99601	0.893858	-0.198449	0.0890871	0.81975	0.776619	-0.20338	0.0817408	0.995969	0.995969	-0.000344653	0.997509	0.999881	0.858024
15399028	BBS10		0.00271888	0.976671	0.996878	0.894636	-0.0406862	0.672878	0.974204	0.922946	-0.09385	0.33282	0.995969	0.995969	-0.0558827	0.548873	0.905124	0.776711
15510633	BBS12	ENSGALG00000052784	-0.000994689	0.99413	0.998999	0.89654	0.213244	0.133963	0.850706	0.805946	-0.0275303	0.844094	0.9979	0.9979	-0.23978	0.082842	0.588262	0.504803
15510635	BBS12	ENSGALG00000052784	-0.0236091	0.822777	0.976656	0.876489	0.0724548	0.507866	0.963199	0.91252	0.0558219	0.609476	0.995969	0.995969	0.00697616	0.947216	0.99128	0.850644
15414798	BBS2	ENSGALG00000042415	-0.128261	0.104471	0.709276	0.636531	0.157567	0.0558405	0.76744	0.72706	-0.0618379	0.442631	0.995969	0.995969	-0.0911441	0.244133	0.755157	0.64802
15409115	BBS4	ENSGALG00000001798	0.0169358	0.891412	0.987298	0.886039	0.15689	0.226714	0.893649	0.846629	0.225071	0.0862982	0.995969	0.995969	0.0512451	0.679885	0.941511	0.807935
15536759	BBS5	ENSGALG00000009846	-0.185408	0.129479	0.733653	0.658409	0.234768	0.0658018	0.779799	0.73877	-0.00316655	0.9797	0.999358	0.999358	-0.0525275	0.66263	0.937949	0.804878
15504492	BBS7	ENSGALG00000011880	0.202363	0.0902908	0.698031	0.62644	0.142287	0.244577	0.89567	0.848544	0.15874	0.195292	0.995969	0.995969	-0.185909	0.118488	0.622354	0.534058
15459048	BBS9	ENSGALG00000031650	0.0403554	0.774121	0.970619	0.87107	0.134201	0.359207	0.9334	0.884289	0.0898691	0.537837	0.995969	0.995969	-0.0846869	0.547827	0.904939	0.776552
15391228	BBX	ENSGALG00000015353	-0.0070197	0.954072	0.994255	0.892283	0.134737	0.2895	0.909852	0.86198	0.0791164	0.531759	0.995969	0.995969	-0.0486011	0.690411	0.943051	0.809256
15391244	BBX	ENSGALG00000015353	0.107802	0.477278	0.90208	0.809561	0.0219692	0.888327	0.991593	0.93942	-0.0299804	0.848053	0.998509	0.998509	-0.159752	0.29438	0.790193	0.678085
15476825	BCAN	ENSGALG00000045469	-0.0584459	0.555621	0.923548	0.828828	0.0131777	0.897604	0.992795	0.940559	-0.0313154	0.759877	0.995969	0.995969	0.0139527	0.887841	0.982611	0.843204
15385149	BCAP29	ENSGALG00000008009	0.0855217	0.310669	0.843115	0.756644	-0.0543555	0.531684	0.969273	0.918275	-0.0873026	0.317289	0.995969	0.995969	-0.118469	0.163049	0.685241	0.588024
15416980	BCAR1	ENSGALG00000042895	0.0889107	0.518237	0.91347	0.819783	0.0869656	0.541396	0.970106	0.919064	0.170403	0.235027	0.995969	0.995969	-0.00547343	0.968178	0.994695	0.853574
15539709	BCAR3	ENSGALG00000005782	-0.010681	0.927321	0.992082	0.890333	0.238667	0.0553198	0.767127	0.726764	0.0351637	0.771852	0.995969	0.995969	-0.192822	0.106236	0.613646	0.526586
15466030	BCAS1	ENSGALG00000007796	0.122134	0.202171	0.785806	0.705212	0.129482	0.191714	0.876628	0.830504	0.0297768	0.761264	0.995969	0.995969	-0.221839	0.0239857	0.431097	0.369936
15480125	BCAS2	ENSGALG00000002002	-0.0399296	0.716173	0.960336	0.861843	-0.10803	0.344656	0.929086	0.880202	-0.0522904	0.645719	0.995969	0.995969	0.0956694	0.385858	0.839529	0.720421
15447342	BCAS3	ENSGALG00000005295	0.147324	0.0533803	0.658947	0.591364	0.137371	0.0802897	0.808691	0.766141	0.162847	0.0398415	0.995969	0.995969	-0.121847	0.107103	0.613646	0.526586
15389258	BCAT1	ENSGALG00000013177	-0.110333	0.383977	0.869289	0.780133	-0.016829	0.897366	0.992729	0.940497	-0.0842528	0.519648	0.995969	0.995969	0.0429091	0.733719	0.95143	0.816447
15528113	BCCIP	ENSGALG00000006617	0.0659462	0.430837	0.887844	0.796785	0.0361005	0.675958	0.974549	0.923273	0.0180523	0.834279	0.997763	0.997763	-0.0839945	0.317047	0.803432	0.689446
15550669	BCDIN3D		-0.0574779	0.570563	0.929178	0.83388	0.0671578	0.522262	0.966508	0.915655	-0.0344804	0.741968	0.995969	0.995969	-0.0441604	0.662678	0.937949	0.804878
15547324	BCHE	ENSGALG00000034860	0.203433	0.195312	0.784967	0.704459	0.257604	0.11529	0.838309	0.794201	0.257412	0.115552	0.995969	0.995969	-0.203625	0.1949	0.717686	0.615865
15498475	BCKDHB	ENSGALG00000040702	0.340961	0.042131	0.647074	0.580709	-0.155946	0.357495	0.93278	0.883702	0.0832318	0.621807	0.995969	0.995969	-0.101783	0.532797	0.899884	0.772214
15539947	BCL10	ENSGALG00000028935	-0.0435901	0.773787	0.970619	0.87107	-0.0670315	0.669602	0.973752	0.922517	-0.0804004	0.609004	0.995969	0.995969	0.0302212	0.842	0.97371	0.835566
15493292	BCL11A	ENSGALG00000034048	-0.166607	0.0995557	0.705664	0.63329	-0.0630306	0.540226	0.970106	0.919064	-0.029459	0.774211	0.995969	0.995969	0.200178	0.0497433	0.518401	0.444853
15452060	BCL2	ENSGALG00000012885	-0.0901991	0.436781	0.889556	0.798321	0.370175	0.00365033	0.487123	0.461493	0.27159	0.0283472	0.995969	0.995969	-0.00838633	0.942108	0.990598	0.850058
15410630	BCL2A1	ENSGALG00000006511	-0.0775797	0.542243	0.921937	0.827382	0.21604	0.106803	0.832561	0.788755	-0.0453205	0.730409	0.995969	0.995969	-0.183781	0.15385	0.672244	0.57687
15467522	BCL2L1	ENSGALG00000006211	0.141651	0.138323	0.737621	0.661969	-0.0260599	0.789023	0.985045	0.933216	0.158978	0.10904	0.995969	0.995969	0.0433871	0.645047	0.9308	0.798744
15410200	BCL2L10	ENSGALG00000030871	0.0195671	0.849738	0.979027	0.878616	-0.0993804	0.355479	0.931289	0.882289	-0.000589412	0.9956	0.999922	0.999922	0.0792239	0.44488	0.863959	0.741386
15388988	BCL2L13	ENSGALG00000013037	-0.125745	0.177697	0.772031	0.69285	0.0899201	0.34842	0.930524	0.881564	-0.0586819	0.539094	0.995969	0.995969	-0.0228568	0.803981	0.967032	0.829835
15388995	BCL2L13	ENSGALG00000013037	-0.332466	0.00496698	0.522071	0.468526	-0.176977	0.131793	0.849294	0.804608	-0.306489	0.0113956	0.995969	0.995969	0.202954	0.0755403	0.578906	0.496774
15389751	BCL2L14	ENSGALG00000011544	0.0340106	0.797833	0.973638	0.87378	0.241208	0.0857976	0.817048	0.774059	0.163858	0.237746	0.995969	0.995969	-0.111361	0.403812	0.84908	0.728618
15480079	BCL2L15	ENSGALG00000050352	0.0696287	0.624631	0.942609	0.845934	0.0550638	0.708331	0.979166	0.927647	0.103956	0.481172	0.995969	0.995969	-0.0207367	0.883956	0.981446	0.842204
15432144	BCL7A	ENSGALG00000043400	-0.275109	0.0674624	0.672789	0.603787	0.106202	0.486076	0.959969	0.90946	-0.24641	0.111416	0.995969	0.995969	-0.077502	0.598213	0.918141	0.787881
15391557	BCL9	ENSGALG00000037655	0.173644	0.121513	0.730045	0.655171	-0.00424211	0.970327	0.997292	0.944819	0.088274	0.440885	0.995969	0.995969	-0.0811278	0.463272	0.873475	0.749552
15476534	BCL9L	ENSGALG00000007685	0.155895	0.0513594	0.656048	0.588763	0.0426402	0.597166	0.970463	0.919401	0.188132	0.024438	0.995969	0.995969	-0.0104026	0.893632	0.983439	0.843914
15489622	BCLAF1	ENSGALG00000013935	0.00485731	0.968647	0.99601	0.893858	0.279198	0.034717	0.70239	0.665433	0.0032646	0.979639	0.999358	0.999358	-0.280791	0.028344	0.448481	0.384853
15392856	BCLAF3	ENSGALG00000016418	0.121111	0.500915	0.908798	0.81559	0.00352133	0.984866	0.997811	0.945311	0.0897754	0.629258	0.995969	0.995969	-0.0348572	0.845938	0.974494	0.836238
15415585	BCO1	ENSGALG00000005408	0.156167	0.350645	0.857396	0.76946	-0.120072	0.486886	0.959978	0.909468	0.194293	0.263274	0.995969	0.995969	0.158199	0.344491	0.815367	0.699688
15476657	BCO2	ENSGALG00000007868	0.0289292	0.820375	0.976656	0.876489	0.0719444	0.586058	0.970463	0.919401	0.204176	0.127879	0.995969	0.995969	0.103303	0.419527	0.854611	0.733364
15392569	BCOR	ENSGALG00000016245	-0.130084	0.297487	0.83712	0.751263	0.1388	0.28308	0.907607	0.859852	-0.254148	0.0538115	0.995969	0.995969	-0.262865	0.039724	0.488881	0.419521
15435345	BCR	ENSGALG00000006695	-0.0789703	0.499685	0.908497	0.81532	0.293012	0.0197304	0.65839	0.623748	0.0538488	0.655959	0.995969	0.995969	-0.160192	0.175314	0.69666	0.597822
15537127	BCS1L	ENSGALG00000011386	0.0258453	0.78472	0.972099	0.872399	-0.157557	0.114041	0.838309	0.794201	-0.0600808	0.540445	0.995969	0.995969	0.0716309	0.450635	0.866535	0.743596
15494184	BDH1	ENSGALG00000023601	-0.10369	0.262737	0.819188	0.735171	-0.0231006	0.807866	0.986604	0.934694	-0.0699884	0.462845	0.995969	0.995969	0.056802	0.536921	0.901949	0.773986
15549044	BDH1A	ENSGALG00000006947	0.027902	0.749434	0.966908	0.86774	-0.0355389	0.694424	0.977212	0.925796	0.00936975	0.917419	0.998509	0.998509	0.0170066	0.845579	0.974494	0.836238
15546254	BDH1B	ENSGALG00000006976	0.041393	0.767964	0.970074	0.870582	-0.0865892	0.551784	0.970463	0.919401	-0.022945	0.8744	0.998509	0.998509	0.0222512	0.873926	0.979895	0.840874
15511159	BDH2	ENSGALG00000012338	0.294014	0.0567418	0.665252	0.597023	-0.0307079	0.843489	0.989544	0.937479	0.192393	0.221051	0.995969	0.995969	-0.0709129	0.637431	0.928459	0.796735
15517558	BDKRB1	ENSGALG00000020386	-0.0730489	0.680705	0.953154	0.855397	-0.106538	0.562526	0.970463	0.919401	-0.200634	0.278438	0.995969	0.995969	-0.0210473	0.905513	0.985528	0.845708
15517556	BDKRB2	ENSGALG00000011080	0.0737599	0.56741	0.928811	0.833551	0.084745	0.525815	0.968002	0.91707	0.0250356	0.850935	0.998509	0.998509	-0.133469	0.303369	0.796006	0.683074
15560969	BDP1	ENSGALG00000002439	0.147994	0.183046	0.773889	0.694517	-0.0822989	0.47033	0.953832	0.903646	-0.0453366	0.690068	0.995969	0.995969	-0.111032	0.31511	0.801473	0.687765
15560993	BDP1	ENSGALG00000002439	-0.104568	0.383161	0.868872	0.779759	0.0238029	0.847111	0.99086	0.938725	0.0133723	0.913728	0.998509	0.998509	0.0941372	0.431912	0.86125	0.739061
15417736	BEAN1	ENSGALG00000005266	-0.090217	0.269331	0.822256	0.737924	0.0629371	0.4544	0.949117	0.899179	-0.0468329	0.577051	0.995969	0.995969	-0.019553	0.809197	0.968368	0.830982
15482711	BECN1	ENSGALG00000002973	-0.0226982	0.834141	0.977899	0.877604	-0.0922865	0.412955	0.945012	0.89529	-0.109896	0.330584	0.995969	0.995969	0.00508901	0.962544	0.993639	0.852668
15404925	BEND2	ENSGALG00000016541	-0.0962848	0.387127	0.872106	0.782661	0.381818	0.00193863	0.395013	0.374229	0.096139	0.403962	0.995969	0.995969	-0.189394	0.093854	0.601501	0.516163
15490476	BEND3	ENSGALG00000015314	-0.0090647	0.933056	0.992116	0.890363	0.0665375	0.552398	0.970463	0.919401	0.0521932	0.640827	0.995969	0.995969	-0.00527963	0.960977	0.993576	0.852614
15505501	BEND4	ENSGALG00000014242	-0.063054	0.593216	0.934699	0.838835	0.167605	0.175059	0.86945	0.823704	-0.00372804	0.975608	0.999323	0.999323	-0.108279	0.360919	0.822665	0.70595
15543986	BEND5	ENSGALG00000036909	-0.0168052	0.867289	0.982329	0.88158	-0.0331835	0.75003	0.982746	0.931039	0.108227	0.302184	0.995969	0.995969	0.158216	0.122103	0.625947	0.537142
15397471	BEND7	ENSGALG00000006682	0.00621619	0.940975	0.993128	0.891271	0.0865501	0.322722	0.922303	0.873776	-0.0214657	0.804972	0.995969	0.995969	-0.114232	0.179352	0.700256	0.600908
15515030	BEST1	ENSGALG00000007217	0.116123	0.25725	0.815935	0.732252	-0.033205	0.752222	0.982746	0.931039	-0.00199015	0.984892	0.999435	0.999435	-0.0849083	0.405408	0.84908	0.728618
15398865	BEST3	ENSGALG00000010029	-0.247965	0.042799	0.64785	0.581405	-0.187954	0.132614	0.850131	0.805401	-0.213726	0.0887505	0.995969	0.995969	0.222193	0.0679086	0.566022	0.485718
15543622	BEST4	ENSGALG00000043605	-0.0162706	0.889189	0.987078	0.885842	0.021462	0.859085	0.991508	0.93934	-0.0708474	0.558728	0.995969	0.995969	-0.0760388	0.516193	0.894492	0.767587
15457361	BET1	ENSGALG00000024485	0.162413	0.14701	0.744432	0.668082	-0.0442642	0.698478	0.977754	0.926309	0.202188	0.0831864	0.995969	0.995969	0.0840389	0.447916	0.864785	0.742094
15513754	BET1L	ENSGALG00000004172	0.114567	0.25331	0.813112	0.729718	-0.0341677	0.739854	0.981536	0.929892	0.0582871	0.571687	0.995969	0.995969	-0.0221117	0.823905	0.97153	0.833696
15436292	BF1	ENSGALG00000033932	0.00990935	0.940198	0.993128	0.891271	0.0221753	0.871176	0.991508	0.93934	-0.173659	0.209292	0.995969	0.995969	-0.205743	0.125781	0.632905	0.543112
15426426	BFAR	ENSGALG00000003111	0.202479	0.0817603	0.688609	0.617984	0.175873	0.141548	0.852901	0.808026	0.053049	0.6528	0.995969	0.995969	-0.325303	0.00678307	0.322369	0.276633
15486239	BFSP1	ENSGALG00000008735	-0.00564548	0.964008	0.99601	0.893858	0.0334127	0.796493	0.985291	0.93345	-0.0677833	0.601407	0.995969	0.995969	-0.0955505	0.446955	0.864654	0.741982
15450649	BFSP2	ENSGALG00000034585	-0.0896105	0.510236	0.909461	0.816185	0.127402	0.36711	0.935774	0.886537	-0.000467991	0.997341	0.999922	0.999922	-0.0382599	0.778042	0.962317	0.82579
15467233	BHLHE23	ENSGALG00000005718	0.0217894	0.802056	0.973638	0.87378	0.115254	0.205314	0.886897	0.840232	0.038474	0.669192	0.995969	0.995969	-0.0985695	0.260991	0.765683	0.657052
15420404	BHLHE40	ENSGALG00000008308	0.394107	0.0390463	0.638055	0.572615	-0.443358	0.0256929	0.688226	0.652015	0.2932	0.132205	0.995969	0.995969	0.342451	0.0708243	0.569677	0.488855
15528350	BICC1	ENSGALG00000036095	0.263957	0.039114	0.638055	0.572615	0.231931	0.0773687	0.806657	0.764214	0.196741	0.131643	0.995969	0.995969	-0.299147	0.0204259	0.419473	0.359961
15401106	BICD1	ENSGALG00000012934	-0.16552	0.104039	0.708527	0.635859	-0.0300314	0.771525	0.985045	0.933216	-0.211361	0.0470308	0.995969	0.995969	-0.01581	0.874217	0.979895	0.840874
15421384	BICD2	ENSGALG00000005249	0.189755	0.145449	0.743893	0.667598	0.0202776	0.878684	0.991508	0.93934	0.0356028	0.788775	0.995969	0.995969	-0.17443	0.179791	0.700256	0.600908
15435630	BICDL1	ENSGALG00000007319	-0.257459	0.0488692	0.652437	0.585522	0.0870794	0.509071	0.963199	0.91252	-0.0496075	0.706199	0.995969	0.995969	0.120773	0.3448	0.815367	0.699688
15487346	BICRAL	ENSGALG00000009911	0.100071	0.402568	0.87822	0.788148	0.0968477	0.433556	0.948444	0.898541	-0.0765643	0.535159	0.995969	0.995969	-0.273483	0.0266294	0.44171	0.379043
15401308	BID	ENSGALG00000013039	0.0429768	0.728221	0.963934	0.865071	-0.0191711	0.880874	0.991508	0.93934	0.169522	0.19062	0.995969	0.995969	0.145716	0.243023	0.75461	0.64755
15389548	BIK	ENSGALG00000014164	0.117232	0.195674	0.784967	0.704459	0.00124946	0.989238	0.999158	0.946586	0.0334294	0.718431	0.995969	0.995969	-0.0850521	0.345053	0.815367	0.699688
15533924	BIN1	ENSGALG00000011541	0.00975211	0.931042	0.992103	0.890352	0.171437	0.147849	0.854522	0.809561	0.0645371	0.580924	0.995969	0.995969	-0.116652	0.304355	0.796818	0.68377
15554287	BIN2	ENSGALG00000037929	-0.202721	0.0171929	0.575597	0.516563	0.0347072	0.681379	0.974843	0.923551	-0.075935	0.371247	0.995969	0.995969	0.0920786	0.263331	0.767525	0.658633
15408011	BIRC2	ENSGALG00000017186	0.0283958	0.773578	0.970619	0.87107	0.128294	0.214121	0.888547	0.841795	-0.0299165	0.769658	0.995969	0.995969	-0.186606	0.0650787	0.563857	0.48386
15494302	BIRC5	ENSGALG00000008713	-0.0454033	0.64502	0.945632	0.848646	0.284535	0.00803221	0.576512	0.546179	-0.0378837	0.710219	0.995969	0.995969	-0.277016	0.00760234	0.328454	0.281855
15495771	BIRC6	ENSGALG00000010541	-0.0391315	0.799266	0.973638	0.87378	-0.00714075	0.964226	0.997292	0.944819	-0.0157612	0.921145	0.998509	0.998509	0.030511	0.842799	0.974123	0.83592
15465266	BIRC7	ENSGALG00000005762	-0.0809098	0.483666	0.902896	0.810294	0.0284635	0.811255	0.986722	0.934805	-0.0358178	0.763844	0.995969	0.995969	0.0166284	0.885148	0.981826	0.842531
15406129	BIVM	ENSGALG00000016861	-0.0704815	0.476189	0.90208	0.809561	0.0584304	0.567753	0.970463	0.919401	-0.0465959	0.648363	0.995969	0.995969	-0.0345448	0.726205	0.950547	0.815689
15525344	BKJ	ENSGALG00000032838	-0.0222833	0.845928	0.979027	0.878616	-0.0976066	0.413083	0.945012	0.89529	0.0196624	0.868424	0.998509	0.998509	0.139552	0.228462	0.740571	0.635504
15525351	BKJ	ENSGALG00000032838	0.00234905	0.977392	0.996878	0.894636	-0.134414	0.12371	0.848368	0.803731	-0.017321	0.840063	0.9979	0.9979	0.114744	0.172143	0.69528	0.596638
15436139	BLB2	ENSGALG00000030940	-0.211712	0.220449	0.794828	0.713309	0.204125	0.253035	0.898299	0.851035	-0.0661701	0.70861	0.995969	0.995969	-0.0585831	0.731943	0.95143	0.816447
15466730	BLCAP	ENSGALG00000027126	0.0380874	0.690636	0.955241	0.85727	-0.173057	0.0869747	0.817141	0.774147	-0.0445843	0.652754	0.995969	0.995969	0.0903852	0.347498	0.816447	0.700614
15436333	BLEC1	ENSGALG00000028659	-0.00701797	0.951504	0.994255	0.892283	-0.112267	0.350339	0.930524	0.881564	-0.110236	0.359014	0.995969	0.995969	0.00904893	0.937496	0.990162	0.849684
15436143	BLEC2	ENSGALG00000000136	-0.103442	0.293196	0.834312	0.748743	-0.0926188	0.362248	0.933529	0.884411	-0.148658	0.147424	0.995969	0.995969	0.0474025	0.62783	0.926354	0.794928
15436316	BLEC2	ENSGALG00000000136	0.149551	0.141293	0.739486	0.663643	-0.108354	0.29929	0.912292	0.864291	0.0870086	0.40326	0.995969	0.995969	0.0458123	0.647551	0.932317	0.800045
15492827	BLK	ENSGALG00000016661	-0.119456	0.398272	0.87576	0.78594	0.218526	0.139742	0.852901	0.808026	0.037128	0.798835	0.995969	0.995969	-0.0619417	0.660163	0.937266	0.804293
15413885	BLM	ENSGALG00000008256	0.0566547	0.568809	0.928811	0.833551	0.0555032	0.58959	0.970463	0.919401	-0.0263029	0.797905	0.995969	0.995969	-0.138461	0.16866	0.690812	0.592804
15447054	BLMH	ENSGALG00000004259	0.106626	0.320713	0.844139	0.757563	0.158854	0.156069	0.859587	0.814359	0.129937	0.243681	0.995969	0.995969	-0.135543	0.208837	0.728152	0.624846
15526429	BLOC1S2	ENSGALG00000005794	0.162944	0.215585	0.790446	0.709376	-0.0747612	0.579647	0.970463	0.919401	-0.0893776	0.508256	0.995969	0.995969	-0.17756	0.178096	0.698776	0.599638
15552302	BLOC1S3	ENSGALG00000004379	0.048277	0.697183	0.955907	0.857867	-0.102266	0.42746	0.948444	0.898541	-0.0616746	0.631242	0.995969	0.995969	-0.0076855	0.950551	0.992366	0.851575
15461078	BLOC1S4	ENSGALG00000013591	-0.120797	0.0962246	0.705664	0.63329	0.104309	0.162674	0.865843	0.820286	-0.0778476	0.294393	0.995969	0.995969	-0.061359	0.391029	0.84272	0.72316
15451893	BLOC1S5	ENSGALG00000012782	-0.0754998	0.433355	0.888411	0.797294	-0.00592045	0.952458	0.997292	0.944819	-0.117615	0.240996	0.995969	0.995969	-0.0361943	0.706252	0.945499	0.811357
15410352	BLOC1S6	ENSGALG00000040735	0.114776	0.319413	0.844016	0.757453	-0.0955585	0.422032	0.948444	0.898541	-0.149008	0.213618	0.995969	0.995969	-0.168225	0.147768	0.662744	0.568718
15451241	BLVRA	ENSGALG00000031786	0.354707	0.00725201	0.530785	0.476347	0.167551	0.201367	0.882878	0.836425	0.219335	0.0971742	0.995969	0.995969	-0.302923	0.0200928	0.417568	0.358326
15516465	BMF	ENSGALG00000014537	-0.0785184	0.553459	0.923083	0.82841	0.179714	0.194459	0.877849	0.831661	-0.0102569	0.940235	0.998509	0.998509	-0.111452	0.401494	0.84861	0.728214
15471134	BMP10	ENSGALG00000000120	0.204977	0.130895	0.735026	0.65964	0.00549042	0.968289	0.997292	0.944819	-0.0255638	0.853189	0.998509	0.998509	-0.236031	0.0835853	0.589245	0.505647
15500688	BMP15	ENSGALG00000004742	-0.061047	0.456987	0.896075	0.804172	-0.0768327	0.3667	0.935774	0.886537	-0.0811153	0.340925	0.995969	0.995969	0.0567644	0.488927	0.885863	0.760182
15494257	BMP2	ENSGALG00000029301	0.175159	0.219424	0.793823	0.712407	-0.334079	0.0273271	0.688226	0.652015	-0.139191	0.343607	0.995969	0.995969	0.0197286	0.888782	0.982611	0.843204
15503836	BMP2K	ENSGALG00000010885	0.14954	0.124939	0.731784	0.656731	-0.0260592	0.79277	0.985045	0.933216	-0.0170328	0.863622	0.998509	0.998509	-0.140513	0.148566	0.663996	0.569792
15503855	BMP3	ENSGALG00000035052	-0.167075	0.206326	0.789777	0.708776	0.0151736	0.910679	0.993807	0.941518	-0.0199356	0.882832	0.998509	0.998509	0.131965	0.316079	0.802281	0.688458
15524762	BMP4	ENSGALG00000012429	0.129613	0.301831	0.83904	0.752987	0.0577567	0.65463	0.972587	0.921414	0.118657	0.360335	0.995969	0.995969	-0.0687135	0.582	0.914269	0.784558
15491645	BMP5	ENSGALG00000016293	0.183325	0.16774	0.767957	0.689194	0.134227	0.325814	0.922496	0.873958	0.00312342	0.981628	0.999358	0.999358	-0.314428	0.0210885	0.421707	0.361878
15459877	BMP6	ENSGALG00000012787	0.106056	0.515012	0.91214	0.81859	0.13826	0.413083	0.945012	0.89529	0.05503	0.743575	0.995969	0.995969	-0.189286	0.248409	0.757012	0.649612
15465963	BMP7	ENSGALG00000007668	0.0919397	0.382468	0.868307	0.779252	0.363817	0.00180495	0.391302	0.370714	0.219386	0.0491374	0.995969	0.995969	-0.236371	0.0292813	0.45321	0.388912
15473411	BMP8A	ENSGALG00000038984	-0.127014	0.191669	0.781568	0.701409	0.0131854	0.894522	0.992011	0.939816	-0.0508296	0.609911	0.995969	0.995969	0.0629992	0.513278	0.893009	0.766315
15459033	BMPER	ENSGALG00000029811	0.207382	0.103906	0.70851	0.635844	0.288895	0.0310803	0.70239	0.665433	0.144161	0.26971	0.995969	0.995969	-0.352116	0.00759307	0.328454	0.281855
15524920	BMPR1A	ENSGALG00000002003	-0.104338	0.357231	0.858691	0.770622	0.053775	0.645116	0.971262	0.920158	-0.0069105	0.952732	0.998509	0.998509	0.0436525	0.698636	0.944677	0.810652
15504793	BMPR1B	ENSGALG00000012216	0.137197	0.1995	0.785577	0.705007	0.0806062	0.462832	0.952701	0.902574	0.0400745	0.714288	0.995969	0.995969	-0.177729	0.0991835	0.60986	0.523337
15532398	BMPR2	ENSGALG00000008459	0.00704156	0.957995	0.995258	0.893183	-0.082003	0.554474	0.970463	0.919401	0.0298345	0.829359	0.996375	0.996375	0.104796	0.435168	0.861333	0.739132
15528641	BMS1	ENSGALG00000002624	0.17437	0.173701	0.772031	0.69285	-0.0188779	0.885325	0.991508	0.93934	0.0496018	0.704981	0.995969	0.995969	-0.10589	0.404715	0.84908	0.728618
15385713	BMT2	ENSGALG00000009440	-0.00212992	0.986494	0.997427	0.895129	0.113566	0.385835	0.9404	0.89092	-0.0664473	0.610584	0.995969	0.995969	-0.177883	0.163412	0.685241	0.588024
15405005	BMX	ENSGALG00000016557	0.0168064	0.896247	0.988057	0.88672	-0.0849431	0.525469	0.967791	0.91687	-0.0988543	0.460423	0.995969	0.995969	-0.0307176	0.811668	0.96892	0.831455
15413023	BNC1	ENSGALG00000006041	-0.152329	0.226317	0.798181	0.716318	0.0527728	0.68266	0.974995	0.923695	-0.011888	0.926535	0.998509	0.998509	0.0876679	0.483096	0.882688	0.757457
15423205	BNIP1	ENSGALG00000002882	0.148501	0.318118	0.844016	0.757453	-0.101303	0.508829	0.963199	0.91252	0.0723942	0.636306	0.995969	0.995969	0.0251963	0.864539	0.978139	0.839367
15555112	BNIP1	ENSGALG00000002882	0.0585006	0.534355	0.919661	0.825339	-0.0188712	0.846064	0.990633	0.938511	0.0860972	0.378344	0.995969	0.995969	0.0464679	0.621249	0.92421	0.793089
15409726	BNIP2	ENSGALG00000003788	0.0480893	0.616386	0.939737	0.843356	0.0166162	0.866971	0.991508	0.93934	0.0717326	0.471201	0.995969	0.995969	0.00702709	0.941537	0.990598	0.850058
15531296	BNIP3	ENSGALG00000010476	0.0478315	0.620748	0.940901	0.844401	-0.0609598	0.542756	0.970106	0.919064	-0.0185877	0.852408	0.998509	0.998509	-0.00545939	0.954884	0.992495	0.851686
15471818	BNIP3L	ENSGALG00000043405	-0.0489848	0.674823	0.951838	0.854216	-0.0295753	0.806516	0.986273	0.93438	-0.0875199	0.470096	0.995969	0.995969	-0.00895981	0.938756	0.990452	0.849933
15402990	BOC	ENSGALG00000015152	0.0868782	0.487845	0.904164	0.811431	0.0148846	0.908269	0.993453	0.941182	0.0755602	0.559551	0.995969	0.995969	-0.0262026	0.83374	0.973031	0.834983
15425168	BOD1	ENSGALG00000039995	0.076556	0.49294	0.904227	0.811488	-0.0141415	0.902291	0.993372	0.941105	0.0373464	0.745935	0.995969	0.995969	-0.0250681	0.82182	0.970629	0.832922
15505922	BOD1L1	ENSGALG00000026470	-0.0774925	0.656235	0.947692	0.850495	-0.021077	0.906765	0.993372	0.941105	0.00967717	0.957112	0.998509	0.998509	0.108247	0.534656	0.900406	0.772662
15505939	BOD1L1		-0.0696159	0.519374	0.913792	0.820072	-0.0615033	0.582059	0.970463	0.919401	0.0632438	0.571473	0.995969	0.995969	0.194363	0.0778448	0.58106	0.498623
15545811	BOK	ENSGALG00000005772	-0.0179514	0.843011	0.979027	0.878616	0.130331	0.170571	0.865896	0.820336	0.0866137	0.358775	0.995969	0.995969	-0.0257663	0.776278	0.962072	0.825579
15535820	BOLL	ENSGALG00000036160	0.00260997	0.974438	0.996603	0.89439	-0.0657038	0.437825	0.948444	0.898541	-0.00584407	0.94474	0.998509	0.998509	0.0572498	0.483713	0.88336	0.758034
15406505	BORA	ENSGALG00000016931	-0.053744	0.608216	0.937417	0.841274	0.0306632	0.777227	0.985045	0.933216	-0.0533256	0.623101	0.995969	0.995969	-0.0302449	0.772687	0.961083	0.82473
15389758	BORCS5	ENSGALG00000040393	-0.143274	0.213727	0.790446	0.709376	-0.0219843	0.852144	0.991508	0.93934	-0.214071	0.0761309	0.995969	0.995969	-0.0488127	0.668729	0.9387	0.805523
15552924	BORCS5	ENSGALG00000040393	-0.259688	0.0521228	0.657738	0.59028	-0.235502	0.0868552	0.817054	0.774065	-0.278483	0.0446284	0.995969	0.995969	0.216707	0.102248	0.613646	0.526586
15555935	BORCS5	ENSGALG00000040393	0.0154288	0.921788	0.991834	0.89011	-0.192819	0.240592	0.893787	0.84676	-0.133105	0.415435	0.995969	0.995969	0.0442849	0.778203	0.962344	0.825812
15490922	BORCS6	ENSGALG00000028145	0.0310496	0.836843	0.978941	0.878539	0.281514	0.0778467	0.808148	0.765627	0.00658373	0.966341	0.998509	0.998509	-0.30598	0.0485753	0.513821	0.440923
15490927	BORCS6	ENSGALG00000028145	-0.0604095	0.531479	0.918746	0.824518	0.116479	0.247063	0.897343	0.850129	-0.255747	0.0141254	0.995969	0.995969	-0.311817	0.00249207	0.265847	0.22813
15527257	BORCS7	ENSGALG00000008124	-0.130657	0.149376	0.747315	0.67067	-0.0517051	0.576545	0.970463	0.919401	-0.0492856	0.594437	0.995969	0.995969	0.133076	0.142208	0.657786	0.564463
15483577	BORCS8	ENSGALG00000014581	0.0433875	0.813815	0.975231	0.875209	-0.0128378	0.946306	0.997292	0.944819	-0.050227	0.792272	0.995969	0.995969	-0.0807767	0.661374	0.937865	0.804806
15389040	BPGM	ENSGALG00000013069	-0.00120455	0.992434	0.99878	0.896343	-0.0249475	0.849545	0.991508	0.93934	-0.0276758	0.833331	0.997471	0.997471	-0.00152375	0.990429	0.998823	0.857116
15460000	BPHL	ENSGALG00000029659	0.25904	0.0140439	0.54535	0.489418	0.160464	0.130602	0.849294	0.804608	0.190083	0.0752246	0.995969	0.995969	-0.229421	0.0281434	0.448031	0.384467
15467587	BPIFB2	ENSGALG00000006666	-0.232399	0.0318286	0.613973	0.551003	-0.0144846	0.893615	0.991837	0.939651	-0.0207958	0.847761	0.998509	0.998509	0.226088	0.0364479	0.48114	0.412879
15465673	BPIFB3	ENSGALG00000006662	-0.486438	0.000489942	0.394736	0.354251	0.235798	0.0801778	0.808691	0.766141	-0.322872	0.0186828	0.995969	0.995969	-0.0722328	0.571283	0.911533	0.782211
15465724	BPIFB4	ENSGALG00000026470	0.00577161	0.959181	0.995258	0.893183	-0.0723071	0.536751	0.970106	0.919064	0.0523038	0.654559	0.995969	0.995969	0.118839	0.295835	0.790378	0.678244
15465690	BPIFB6		-0.0853839	0.494144	0.904906	0.812097	-0.125804	0.332115	0.924309	0.875676	-0.0420842	0.744093	0.995969	0.995969	0.169104	0.179952	0.700256	0.600908
15465704	BPIFB6		0.0888275	0.352517	0.858035	0.770033	-0.0975053	0.324542	0.922303	0.873776	0.00553363	0.955095	0.998509	0.998509	0.0142114	0.881026	0.981162	0.841961
15388118	BPIFCB	ENSGALG00000039479	-0.217565	0.0610715	0.671889	0.602979	0.0904643	0.441988	0.948444	0.898541	-0.0812703	0.489391	0.995969	0.995969	0.0458302	0.685886	0.942475	0.808762
15487030	BPNT1	ENSGALG00000009576	0.229022	0.0604562	0.671889	0.602979	0.00953044	0.938248	0.996773	0.944327	-0.0544959	0.658219	0.995969	0.995969	-0.293048	0.0180162	0.408798	0.3508
15401027	BRAF	ENSGALG00000012865	0.046497	0.577869	0.93074	0.835282	-0.0841579	0.332747	0.92469	0.876037	0.00680605	0.937135	0.998509	0.998509	0.0444669	0.594514	0.917839	0.787621
15434774	BRAP	ENSGALG00000004650	0.00019237	0.998254	0.999545	0.89703	-0.0566038	0.535057	0.969734	0.918711	0.0324144	0.721919	0.995969	0.995969	0.0888258	0.31587	0.802211	0.688398
15426776	BRAT1	ENSGALG00000004348	0.211496	0.0648041	0.671889	0.602979	0.110722	0.341361	0.928186	0.879349	0.20394	0.0843824	0.995969	0.995969	-0.118278	0.293468	0.790024	0.67794
15482758	BRCA1	ENSGALG00000002781	-0.0963674	0.334271	0.850243	0.763041	0.0927301	0.368958	0.936098	0.886844	0.0709536	0.490743	0.995969	0.995969	0.0745909	0.453614	0.869039	0.745745
15407305	BRCA2	ENSGALG00000017073	-0.00567155	0.954501	0.994255	0.892283	0.151855	0.14621	0.854503	0.809543	-0.111737	0.281595	0.995969	0.995969	-0.25792	0.0131907	0.375076	0.321862
15500868	BRCC3	ENSGALG00000005383	-0.0116128	0.898459	0.988642	0.887245	-0.00111794	0.99053	0.999435	0.946849	0.084874	0.37035	0.995969	0.995969	0.0976047	0.287438	0.785216	0.673814
15398049	BRD1	ENSGALG00000029379	0.128075	0.320177	0.844016	0.757453	0.0751734	0.571072	0.970463	0.919401	-0.142612	0.285439	0.995969	0.995969	-0.34586	0.0100622	0.352487	0.302478
15439726	BRD3	ENSGALG00000002682	-0.0328008	0.743812	0.965092	0.866111	-0.114267	0.275212	0.906654	0.85895	-0.166929	0.114402	0.995969	0.995969	-0.0198614	0.843056	0.974123	0.83592
15415073	BRD7	ENSGALG00000003786	0.123827	0.251307	0.812349	0.729033	0.0296629	0.78875	0.985045	0.933216	-0.0467519	0.673051	0.995969	0.995969	-0.200242	0.0676334	0.566022	0.485718
15423237	BRD8	ENSGALG00000037646	-0.0268372	0.71874	0.96152	0.862905	0.0296118	0.701088	0.978176	0.926709	-0.136376	0.083463	0.995969	0.995969	-0.13915	0.0682043	0.566304	0.48596
15553196	BRD8	ENSGALG00000037646	0.200511	0.201938	0.785806	0.705212	0.00908877	0.954901	0.997292	0.944819	0.150061	0.353485	0.995969	0.995969	-0.0595387	0.70167	0.94514	0.811049
15451412	BRD9	ENSGALG00000053689	0.171114	0.125578	0.732427	0.657308	0.00774142	0.945692	0.997292	0.944819	0.0925319	0.417764	0.995969	0.995969	-0.0863231	0.433791	0.861333	0.739132
15495331	BRE	ENSGALG00000010039	0.0353916	0.651603	0.947648	0.850456	0.0037168	0.963406	0.997292	0.944819	-0.135071	0.102107	0.995969	0.995969	-0.174179	0.0315216	0.465492	0.399451
15472041	BRF2	ENSGALG00000003124	-0.13048	0.186253	0.776559	0.696914	-0.176929	0.0861335	0.817054	0.774065	-0.147044	0.151092	0.995969	0.995969	0.160365	0.106493	0.613646	0.526586
15426552	BRI3	ENSGALG00000041914	0.000122844	0.998824	0.999545	0.89703	-0.0254033	0.768536	0.984802	0.932986	-0.0208842	0.808789	0.996059	0.996059	0.0043962	0.957932	0.992758	0.851912
15431792	BRI3BP	ENSGALG00000002913	-0.14202	0.22092	0.795013	0.713475	-0.0210523	0.859347	0.991508	0.93934	-0.19158	0.113337	0.995969	0.995969	-0.0285075	0.803882	0.967032	0.829835
15430051	BRICD5	ENSGALG00000050677	-0.213147	0.0803067	0.687889	0.617338	0.110595	0.372651	0.937753	0.888413	0.0213756	0.862429	0.998509	0.998509	0.123928	0.302073	0.795352	0.682512
15439122	BRINP1	ENSGALG00000006997	-0.375587	0.0261785	0.598903	0.537478	0.0880989	0.601883	0.970463	0.919401	0.00405012	0.980827	0.999358	0.999358	0.291538	0.0800434	0.584897	0.501915
15542550	BRINP2	ENSGALG00000004448	-0.107708	0.321897	0.845524	0.758806	0.00334517	0.976117	0.997528	0.945042	-0.118655	0.292228	0.995969	0.995969	-0.0142923	0.894685	0.983604	0.844056
15539306	BRINP3	ENSGALG00000033407	0.178355	0.0647305	0.671889	0.602979	-0.0886417	0.365934	0.935774	0.886537	0.149969	0.130264	0.995969	0.995969	0.060255	0.523423	0.896422	0.769243
15445419	BRIP1	ENSGALG00000005279	-0.0659588	0.630938	0.943946	0.847134	0.195257	0.17457	0.86945	0.823704	-0.0287514	0.839455	0.9979	0.9979	-0.158049	0.253424	0.759968	0.652148
15557621	BRIX1	ENSGALG00000003373	0.115254	0.210004	0.790159	0.709119	-0.0431765	0.646764	0.971338	0.92023	0.0263013	0.779919	0.995969	0.995969	-0.0457763	0.61514	0.922468	0.791593
15516802	BRMS1L	ENSGALG00000010093	0.0485648	0.613159	0.938674	0.842402	0.0749086	0.452257	0.948805	0.898883	-0.0298327	0.763874	0.995969	0.995969	-0.153306	0.116395	0.618723	0.530942
15494668	BROX	ENSGALG00000009413	-0.00689268	0.954994	0.994255	0.892283	0.104924	0.408896	0.943898	0.894234	-0.0276616	0.826854	0.996375	0.996375	-0.125693	0.307109	0.798396	0.685124
15494672	BROX	ENSGALG00000009413	0.023834	0.77431	0.970619	0.87107	-0.112433	0.196496	0.880935	0.834584	-0.0485269	0.573402	0.995969	0.995969	0.0400724	0.63011	0.927275	0.795718
15419893	BRPF1	ENSGALG00000033529	-0.14569	0.113554	0.723507	0.649303	-0.0542773	0.562753	0.970463	0.919401	-0.14189	0.135707	0.995969	0.995969	0.0580769	0.521749	0.895948	0.768836
15477897	BRPF3	ENSGALG00000000776	0.013279	0.890978	0.987298	0.886039	-0.143794	0.157614	0.861046	0.815742	-0.0275049	0.783957	0.995969	0.995969	0.103011	0.29154	0.788225	0.676396
15501245	BRS3	ENSGALG00000006406	-0.096817	0.374573	0.865702	0.776914	-0.120262	0.287836	0.909852	0.86198	-0.00519926	0.963044	0.998509	0.998509	0.211879	0.0570679	0.536416	0.460313
15520211	BRSK1	ENSGALG00000006681	0.0783845	0.437802	0.889697	0.798448	-0.300522	0.00632962	0.521884	0.494425	-0.209758	0.0501865	0.995969	0.995969	0.0123792	0.902052	0.985326	0.845534
15404162	BRWD1	ENSGALG00000016065	0.022515	0.887394	0.986912	0.885693	0.0541441	0.742331	0.981984	0.930317	0.0498743	0.761983	0.995969	0.995969	-0.0267848	0.866232	0.978398	0.839589
15501449	BRWD3	ENSGALG00000007151	-0.0308792	0.802651	0.973638	0.87378	0.0072019	0.955074	0.997292	0.944819	-0.0552537	0.666009	0.995969	0.995969	-0.0315763	0.798296	0.966456	0.829341
15501453	BRWD3	ENSGALG00000007151	-0.127897	0.411498	0.880993	0.790637	0.0394024	0.806038	0.986159	0.934272	-0.00918496	0.954337	0.998509	0.998509	0.0793098	0.609476	0.920681	0.79006
15474386	BSDC1	ENSGALG00000003405	0.00339253	0.968699	0.99601	0.893858	-0.0103392	0.908028	0.993372	0.941105	0.0755238	0.401139	0.995969	0.995969	0.0824705	0.343311	0.815367	0.699688
15483391	BSG	ENSGALG00000001328	-0.0280474	0.657656	0.948212	0.850962	0.0652757	0.321858	0.9219	0.873394	-0.0601064	0.361143	0.995969	0.995969	-0.0973348	0.12996	0.636732	0.546396
15420858	BSN	ENSGALG00000001849	-0.172112	0.0955001	0.70527	0.632936	-0.187406	0.0801246	0.808691	0.766141	-0.0655199	0.532598	0.995969	0.995969	0.293998	0.0060097	0.314259	0.269674
15438921	BSPRY	ENSGALG00000008861	-0.0908925	0.191023	0.781225	0.701101	-0.0318475	0.654462	0.972587	0.921414	0.00568301	0.936252	0.998509	0.998509	0.128423	0.0679526	0.566022	0.485718
15475016	BSX	ENSGALG00000006515	0.0447707	0.720742	0.962455	0.863744	0.0111107	0.931641	0.996109	0.943699	0.0753373	0.561756	0.995969	0.995969	0.0194558	0.876458	0.980163	0.841104
15530109	BTAF1	ENSGALG00000030598	0.102364	0.304406	0.840173	0.754003	-0.0969228	0.346888	0.930095	0.881157	0.0823633	0.42326	0.995969	0.995969	0.076922	0.438717	0.862425	0.740069
15413001	BTBD1	ENSGALG00000006020	0.0325881	0.670306	0.950804	0.853288	0.0216704	0.784304	0.985045	0.933216	0.0698996	0.379741	0.995969	0.995969	0.0156412	0.837928	0.973349	0.835256
15514194	BTBD10	ENSGALG00000005369	0.180314	0.0227404	0.589635	0.529161	-0.057785	0.465344	0.952701	0.902574	0.0518786	0.511858	0.995969	0.995969	-0.0706504	0.356634	0.822326	0.705659
15443207	BTBD17	ENSGALG00000023359	-0.0168431	0.872424	0.982609	0.881831	-0.0732721	0.501095	0.963199	0.91252	0.0158248	0.88411	0.998509	0.998509	0.10594	0.315975	0.802248	0.68843
15483220	BTBD2	ENSGALG00000001019	-0.0207007	0.788224	0.97216	0.872453	0.0435397	0.585807	0.970463	0.919401	-0.0302314	0.704844	0.995969	0.995969	-0.0530704	0.492313	0.887365	0.761471
15494139	BTBD3	ENSGALG00000009028	-0.0202204	0.790158	0.972388	0.872658	0.06805	0.389277	0.941018	0.891506	0.0369758	0.638646	0.995969	0.995969	-0.0108538	0.886376	0.98207	0.84274
15518196	BTBD6	ENSGALG00000033813	-0.134852	0.330047	0.849628	0.762488	-0.180787	0.20923	0.888247	0.841512	-0.254425	0.0804898	0.995969	0.995969	0.0612147	0.65661	0.936014	0.803218
15523385	BTBD7	ENSGALG00000034311	0.0748672	0.515807	0.912603	0.819005	0.0428489	0.718789	0.979166	0.927647	0.106702	0.372245	0.995969	0.995969	-0.011014	0.923609	0.987266	0.847199
15543161	BTBD8	ENSGALG00000005977	0.101495	0.472521	0.900854	0.808461	0.0374071	0.797457	0.985291	0.93345	-0.00259136	0.985809	0.999435	0.999435	-0.141493	0.3183	0.804807	0.690626
15487690	BTBD9	ENSGALG00000010131	0.0419776	0.725437	0.962745	0.864005	-0.0447034	0.717871	0.979166	0.927647	-0.0375259	0.7616	0.995969	0.995969	-0.0348001	0.770872	0.960629	0.824341
15503261	BTC	ENSGALG00000028608	-0.0273219	0.756905	0.968853	0.869486	-0.0837054	0.36216	0.933529	0.884411	-0.0341905	0.708322	0.995969	0.995969	0.0768368	0.386298	0.839538	0.720429
15450204	BTD	ENSGALG00000011216	-0.0503089	0.636696	0.945632	0.848646	0.0386217	0.725917	0.980358	0.928776	-0.0437704	0.691225	0.995969	0.995969	-0.0320832	0.763029	0.958559	0.822564
15552463	BTF3	ENSGALG00000013512	-0.0350252	0.781551	0.971826	0.872153	-0.183114	0.167044	0.865843	0.820286	-0.0974595	0.457581	0.995969	0.995969	0.12068	0.34229	0.814831	0.699227
15540781	BTF3L4	ENSGALG00000010570	0.0884467	0.304622	0.840173	0.754003	-0.05545	0.532093	0.969273	0.918275	-0.0557782	0.529682	0.995969	0.995969	-0.0887749	0.302859	0.795846	0.682936
15399317	BTG1	ENSGALG00000011276	0.224538	0.0641284	0.671889	0.602979	-0.0390583	0.749825	0.982746	0.931039	0.19416	0.119209	0.995969	0.995969	0.00868031	0.941484	0.990598	0.850058
15418914	BTG1L	ENSGALG00000004676	-0.0214475	0.825178	0.976656	0.876489	-0.183869	0.0738782	0.806657	0.764214	-0.1407	0.167315	0.995969	0.995969	0.0646166	0.506958	0.890252	0.763948
15479131	BTG2	ENSGALG00000052763	0.0955661	0.473947	0.900935	0.808533	0.0192032	0.889043	0.991593	0.93942	-0.0124463	0.927944	0.998509	0.998509	-0.127216	0.341868	0.814283	0.698757
15479135	BTG2	ENSGALG00000052763	0.157501	0.296375	0.836876	0.751045	0.108195	0.486354	0.959969	0.90946	0.0450231	0.771412	0.995969	0.995969	-0.220673	0.146477	0.661829	0.567932
15500789	BTK	ENSGALG00000004958	0.0544203	0.643167	0.945632	0.848646	-0.0246579	0.839095	0.989357	0.937301	-0.0819981	0.500826	0.995969	0.995969	-0.11176	0.34382	0.815367	0.699688
15403397	BTLA	ENSGALG00000015398	-0.199131	0.0374944	0.630563	0.565892	-0.0599667	0.533148	0.969644	0.918626	-0.307439	0.00273942	0.995969	0.995969	-0.0483412	0.602735	0.918475	0.788167
15436346	BTN1	ENSGALG00000052240	-0.236203	0.0616224	0.671889	0.602979	0.0121725	0.92393	0.994813	0.942471	-0.0354237	0.781218	0.995969	0.995969	0.188607	0.132051	0.639929	0.54914
15484075	BTN1A1	ENSGALG00000000589	0.12966	0.2937	0.834351	0.748779	0.174232	0.175175	0.86945	0.823704	-0.098881	0.437466	0.995969	0.995969	-0.402774	0.00218074	0.263454	0.226077
15530411	BTRC	ENSGALG00000007820	0.0838524	0.437058	0.88962	0.798379	0.0402643	0.717513	0.979166	0.927647	-0.0184072	0.868536	0.998509	0.998509	-0.142524	0.190146	0.711545	0.610596
15485470	BUB1	ENSGALG00000008233	-0.0772785	0.600078	0.935611	0.839653	0.235626	0.128191	0.849294	0.804608	0.0172491	0.909813	0.998509	0.998509	-0.141099	0.340683	0.813933	0.698457
15513528	BUB1B	ENSGALG00000036892	0.295211	0.0364814	0.6282	0.563771	0.221765	0.123382	0.847093	0.802523	0.229406	0.111403	0.995969	0.995969	-0.28757	0.0412903	0.48969	0.420216
15528047	BUB3	ENSGALG00000009681	-0.0137164	0.929953	0.992103	0.890352	0.214028	0.190679	0.876445	0.830331	0.0216675	0.89329	0.998509	0.998509	-0.178644	0.256736	0.761632	0.653576
15476287	BUD13	ENSGALG00000025882	0.0224961	0.775265	0.970619	0.87107	-0.0872955	0.288203	0.909852	0.86198	-0.101177	0.219628	0.995969	0.995969	-0.0363776	0.644642	0.930521	0.798504
15426941	BUD31	ENSGALG00000004705	0.00630972	0.930893	0.992103	0.890352	-0.0855957	0.260146	0.901545	0.85411	-0.0990533	0.193927	0.995969	0.995969	-0.0197673	0.785966	0.963565	0.82686
15479112	BYSL	ENSGALG00000003467	-0.0411081	0.670232	0.950804	0.853288	-0.149603	0.140144	0.852901	0.808026	-0.0186097	0.852102	0.998509	0.998509	0.172102	0.0809232	0.585431	0.502373
15532270	BZW1	ENSGALG00000008220	0.0449634	0.638385	0.945632	0.848646	-0.134178	0.180493	0.87053	0.824727	-0.0359128	0.716702	0.995969	0.995969	0.0533015	0.577703	0.912361	0.782921
15449886	BZW2	ENSGALG00000010809	0.0521619	0.553747	0.923083	0.82841	0.0103562	0.909347	0.993807	0.941518	0.0465901	0.609138	0.995969	0.995969	-0.0159281	0.856177	0.977236	0.838592
15413013	C10H15orf40		-0.0722636	0.495814	0.905743	0.812849	0.048351	0.659117	0.973015	0.921819	0.0303176	0.7819	0.995969	0.995969	0.0542302	0.608732	0.920183	0.789633
15411936	C10H15ORF59	ENSGALG00000001716	-0.0145057	0.898356	0.988642	0.887245	-0.00703849	0.952247	0.997292	0.944819	0.0431338	0.713885	0.995969	0.995969	0.064678	0.569846	0.910684	0.781481
15411939	C10H15ORF59	ENSGALG00000001716	0.00336612	0.968737	0.99601	0.893858	-0.0378486	0.670711	0.974123	0.922869	-0.0401505	0.652021	0.995969	0.995969	-0.00566805	0.947384	0.99128	0.850644
15423946	C10orf10	ENSGALG00000034305	0.109665	0.279906	0.826901	0.742093	0.0248342	0.811619	0.986722	0.934805	0.0312123	0.764577	0.995969	0.995969	-0.103287	0.308363	0.798404	0.685131
15554717	C10orf2	ENSGALG00000017627	-0.200962	0.0585029	0.667093	0.598675	-0.0421504	0.694162	0.977212	0.925796	-0.222146	0.0440856	0.995969	0.995969	0.0209666	0.839426	0.973431	0.835327
15414852	C11H16orf70	ENSGALG00000003183	0.0292797	0.757833	0.969099	0.869707	0.0991394	0.316414	0.918145	0.869836	-0.0259535	0.791715	0.995969	0.995969	-0.154373	0.1104	0.61561	0.528271
15415159	C11H16ORF87	ENSGALG00000017363	-0.014393	0.88509	0.986668	0.885474	0.105655	0.309014	0.912981	0.864944	0.134747	0.196584	0.995969	0.995969	0.0434845	0.662774	0.937949	0.804878
15417456	C11H19orf12	ENSGALG00000004480	0.108601	0.319032	0.844016	0.757453	0.194481	0.0891587	0.81975	0.776619	0.170893	0.133414	0.995969	0.995969	-0.132189	0.226781	0.739253	0.634372
15514955	C11orf24	ENSGALG00000020488	0.270124	0.0100929	0.535782	0.480831	-0.307392	0.0050799	0.497522	0.471344	0.0955591	0.3586	0.995969	0.995969	0.132827	0.18942	0.710506	0.609703
15475857	C11orf63	ENSGALG00000051773	0.00132523	0.987439	0.997428	0.89513	0.0693223	0.428374	0.948444	0.898541	0.00339134	0.968952	0.998509	0.998509	-0.0672562	0.426433	0.85824	0.736478
15475298	C11orf88	ENSGALG00000046141	0.123347	0.306502	0.840859	0.754619	-0.0742967	0.549783	0.970463	0.919401	0.0267815	0.828923	0.996375	0.996375	-0.0222688	0.852448	0.976174	0.83768
15519463	C11orf91	ENSGALG00000044645	0.0930154	0.322219	0.845524	0.758806	-0.113351	0.245141	0.896292	0.849133	0.0291211	0.763127	0.995969	0.995969	0.0494566	0.596765	0.917839	0.787621
15420113	C12H3orf14	ENSGALG00000007182	0.0870079	0.371955	0.863325	0.774781	-0.0343778	0.731967	0.981437	0.929799	0.158146	0.121317	0.995969	0.995969	0.105516	0.280236	0.779561	0.668961
15400640	C12orf75	ENSGALG00000026311	0.0280466	0.789202	0.972221	0.872508	-0.163734	0.137734	0.852488	0.807634	0.00828589	0.939147	0.998509	0.998509	0.143973	0.17553	0.697361	0.598423
15424170	C13H5orf15	ENSGALG00000006506	0.0789524	0.398046	0.875563	0.785764	-0.05826	0.545825	0.970106	0.919064	0.0131419	0.891347	0.998509	0.998509	-0.00755044	0.935249	0.989963	0.849513
15427754	C14H16orf45	ENSGALG00000006456	0.0474061	0.556675	0.923555	0.828833	-0.0494562	0.55359	0.970463	0.919401	0.0517753	0.535247	0.995969	0.995969	0.0538254	0.504841	0.890144	0.763856
15427892	C14H16ORF52	ENSGALG00000006933	0.0847428	0.41083	0.880993	0.790637	0.174778	0.106217	0.832465	0.788664	0.220219	0.0440516	0.995969	0.995969	-0.0393021	0.70178	0.94514	0.811049
15428733	C14H16orf59	ENSGALG00000053332	-0.254027	0.0117311	0.535782	0.480831	-0.18331	0.0720926	0.803222	0.76096	-0.233487	0.0238832	0.995969	0.995969	0.203849	0.0398783	0.488881	0.419521
15429208	C14H7orf50	ENSGALG00000004055	0.0533293	0.535521	0.919964	0.825611	0.260659	0.00560018	0.508442	0.48169	0.0890818	0.319527	0.995969	0.995969	-0.224907	0.0123829	0.371019	0.318381
15427471	C14H7ORF62	ENSGALG00000005938	-0.212796	0.0353708	0.627946	0.563543	-0.0635389	0.531687	0.969273	0.918275	-0.132781	0.195436	0.995969	0.995969	0.143555	0.148614	0.663996	0.569792
15433398	C14ORF166B	ENSGALG00000028023	-0.0563167	0.599123	0.935611	0.839653	-0.0530703	0.632131	0.970463	0.919401	-0.0612606	0.580741	0.995969	0.995969	0.0481264	0.6531	0.934203	0.801664
15433124	C15H12orf43	ENSGALG00000006965	-0.0135375	0.879602	0.984838	0.883831	-0.0325943	0.724781	0.980358	0.928776	-0.0332244	0.719692	0.995969	0.995969	0.0129074	0.885164	0.981826	0.842531
15433658	C15H12orf49	ENSGALG00000031821	-0.0113774	0.893429	0.987298	0.886039	-0.0235151	0.789166	0.985045	0.933216	-0.0425888	0.628596	0.995969	0.995969	-0.00769625	0.927788	0.988515	0.84827
15434446	C15H12ORF65	ENSGALG00000029390	0.0332764	0.753407	0.967554	0.86832	-0.115694	0.294889	0.910922	0.862993	-0.164582	0.139375	0.995969	0.995969	-0.0821645	0.439615	0.862444	0.740086
15428360	C16orf71	ENSGALG00000053574	0.0378975	0.773848	0.970619	0.87107	-0.169483	0.219266	0.888547	0.841795	0.101985	0.456598	0.995969	0.995969	0.23357	0.0830779	0.588262	0.504803
15428365	C16orf71		-0.162034	0.149389	0.747315	0.67067	-0.00547769	0.961866	0.997292	0.944819	-0.0798349	0.487439	0.995969	0.995969	0.0876765	0.430377	0.860897	0.738758
15428371	C16orf71		-0.0162822	0.870961	0.982609	0.881831	-0.152995	0.146476	0.854503	0.809543	-0.020049	0.846788	0.998509	0.998509	0.149229	0.142751	0.658353	0.56495
15430506	C16orf72	ENSGALG00000007291	0.0680461	0.447837	0.893201	0.801592	0.00741394	0.936054	0.996498	0.944067	0.0656183	0.479244	0.995969	0.995969	-0.0098418	0.912221	0.985528	0.845708
15430746	C16orf96	ENSGALG00000035115	-0.0639569	0.646638	0.946492	0.849418	-0.0874776	0.545129	0.970106	0.919064	0.0048483	0.973176	0.999181	0.999181	0.156283	0.266231	0.769098	0.659983
15430749	C16orf96	ENSGALG00000035115	-0.166825	0.108795	0.71848	0.644791	0.162356	0.130793	0.849294	0.804608	-0.0297785	0.778185	0.995969	0.995969	-0.0253088	0.804258	0.967032	0.829835
15439277	C17H9orf16	ENSGALG00000004783	-0.00155087	0.987415	0.997428	0.89513	0.0589136	0.563626	0.970463	0.919401	-0.120604	0.240758	0.995969	0.995969	-0.177967	0.0769523	0.580236	0.497915
15439399	C17H9orf78	ENSGALG00000004152	-0.0679919	0.510164	0.909461	0.816185	0.0655662	0.539342	0.970106	0.919064	-0.000402507	0.996985	0.999922	0.999922	0.00202319	0.984315	0.998457	0.856802
15442753	C17orf75	ENSGALG00000003434	0.0293791	0.668541	0.950804	0.853288	-0.0373094	0.599634	0.970463	0.919401	-0.0640217	0.369583	0.995969	0.995969	-0.0560915	0.415328	0.852439	0.7315
15441405	C17ORF80	ENSGALG00000051171	-0.174492	0.0305623	0.607318	0.545031	0.211516	0.0123275	0.62437	0.591518	-0.0605823	0.454471	0.995969	0.995969	-0.0976068	0.215544	0.732588	0.628653
15441237	C18H17orf58	ENSGALG00000003590	0.00346392	0.965673	0.99601	0.893858	0.0112222	0.892865	0.991661	0.939485	0.0528823	0.526818	0.995969	0.995969	0.0381962	0.635663	0.928459	0.796735
15442689	C18H17ORF67	ENSGALG00000024428	0.00358818	0.972986	0.996598	0.894385	-0.0313351	0.775235	0.985045	0.933216	0.0439566	0.688927	0.995969	0.995969	0.0717035	0.50002	0.890084	0.763805
15461225	C18orf63	ENSGALG00000044510	0.0592399	0.513017	0.910686	0.817285	0.171535	0.0730459	0.804353	0.762031	0.127874	0.176963	0.995969	0.995969	-0.102901	0.258817	0.763402	0.655095
15447376	C19H17ORF64		-0.04655	0.655093	0.947692	0.850495	-0.00558488	0.958648	0.997292	0.944819	0.01323	0.902251	0.998509	0.998509	0.0653649	0.531079	0.899146	0.771581
15445557	C19H17orf78	ENSGALG00000044007	0.0873184	0.568943	0.928811	0.833551	-0.286369	0.0771104	0.806657	0.764214	0.176101	0.270224	0.995969	0.995969	0.375151	0.0185738	0.41185	0.353419
15483163	C19orf35	ENSGALG00000047638	-0.0787508	0.655345	0.947692	0.850495	0.133295	0.466549	0.952701	0.902574	-0.0598641	0.742898	0.995969	0.995969	-0.114408	0.517372	0.894492	0.767587
15483156	C19orf35		-0.0555095	0.599736	0.935611	0.839653	0.0554757	0.612332	0.970463	0.919401	-0.0420494	0.700674	0.995969	0.995969	-0.0420156	0.690959	0.943063	0.809267
15483159	C19orf35		-0.0378542	0.66744	0.950804	0.853288	-0.072223	0.429867	0.948444	0.898541	-0.067036	0.463445	0.995969	0.995969	0.0430412	0.625305	0.925553	0.794241
15485015	C19orf44	ENSGALG00000021883	0.227896	0.157315	0.754603	0.677209	0.12944	0.433063	0.948444	0.898541	0.169716	0.305551	0.995969	0.995969	-0.18762	0.242124	0.753271	0.646402
15484882	C19orf45		-0.00665508	0.932742	0.992116	0.890363	-0.0562712	0.492054	0.960291	0.909764	-0.0486728	0.551984	0.995969	0.995969	0.0142536	0.856587	0.977258	0.83861
15494008	C1D	ENSGALG00000008765	-0.00438152	0.969366	0.996144	0.893978	-0.0438555	0.71065	0.979166	0.927647	-0.00618629	0.958223	0.998509	0.998509	0.0420508	0.712719	0.946455	0.812177
15449783	C1GALT1	ENSGALG00000009752	-0.069563	0.647437	0.946951	0.84983	0.245378	0.125034	0.849294	0.804608	0.0828843	0.598773	0.995969	0.995969	-0.0929303	0.541719	0.902902	0.774804
15502041	C1GALT1C1	ENSGALG00000008513	0.245339	0.0321878	0.616759	0.553503	-0.159204	0.170589	0.865896	0.820336	0.112947	0.327677	0.995969	0.995969	0.0268113	0.808702	0.968246	0.830878
15408187	C1H11ORF54	ENSGALG00000017219	0.108444	0.354391	0.858415	0.770374	-0.0794388	0.510888	0.964295	0.913558	0.0365834	0.761484	0.995969	0.995969	0.00757799	0.948076	0.991553	0.850877
15408034	C1H11ORF70	ENSGALG00000017189	0.00625609	0.942591	0.993131	0.891274	-0.11241	0.216417	0.888547	0.841795	0.0572181	0.525792	0.995969	0.995969	0.163372	0.066601	0.566022	0.485718
15407772	C1H11ORF87	ENSGALG00000017155	0.04688	0.637851	0.945632	0.848646	0.116325	0.262788	0.904447	0.856859	0.0178826	0.862095	0.998509	0.998509	-0.145323	0.150055	0.664309	0.57006
15386785	C1H12orf29	ENSGALG00000011168	-0.114248	0.23388	0.803103	0.720736	0.162563	0.104856	0.831505	0.787755	0.0460399	0.640095	0.995969	0.995969	-0.00227463	0.980893	0.99735	0.855852
15389815	C1H12ORF4	ENSGALG00000017289	-0.00319888	0.978545	0.996878	0.894636	0.0968463	0.433601	0.948444	0.898541	0.00427576	0.972297	0.998952	0.998952	-0.0893716	0.4543	0.869424	0.746075
15399168	C1H12orf50	ENSGALG00000045093	-0.010185	0.94106	0.993128	0.891271	-0.0241797	0.865363	0.991508	0.93934	-0.197945	0.170925	0.995969	0.995969	-0.163581	0.239784	0.750427	0.643961
15390265	C1H12ORF57	ENSGALG00000014555	-0.11997	0.227327	0.799131	0.71717	-0.0422238	0.678577	0.974549	0.923273	-0.100309	0.327678	0.995969	0.995969	0.0618845	0.530229	0.898971	0.77143
15398734	C1H12ORF66	ENSGALG00000027682	0.096324	0.337763	0.853166	0.765664	-0.0190746	0.853552	0.991508	0.93934	0.089095	0.391032	0.995969	0.995969	0.0118456	0.905534	0.985528	0.845708
15388263	C1H12ORF73	ENSGALG00000030933	-0.0700336	0.436604	0.889556	0.798321	-0.0849485	0.362758	0.933529	0.884411	-0.0899885	0.335342	0.995969	0.995969	0.0649936	0.470049	0.876997	0.752574
15392418	C1H21ORF33	ENSGALG00000019171	-0.0888503	0.341223	0.854612	0.766961	-0.0534244	0.578684	0.970463	0.919401	0.0059483	0.950589	0.998509	0.998509	0.148223	0.116523	0.618723	0.530942
15403937	C1H21ORF59	ENSGALG00000037962	0.00590675	0.945012	0.993319	0.891443	0.182041	0.0461539	0.734418	0.695776	0.25285	0.00691162	0.995969	0.995969	0.0649019	0.450428	0.866535	0.743596
15403683	C1H21ORF91	ENSGALG00000028290	-0.0512843	0.664915	0.949865	0.852445	0.329545	0.010355	0.600911	0.569293	-0.0697548	0.569634	0.995969	0.995969	-0.348016	0.0054665	0.306654	0.263148
15387837	C1H22orf23	ENSGALG00000012293	0.223453	0.0582312	0.667093	0.598675	0.0876018	0.463114	0.952701	0.902574	0.162283	0.178142	0.995969	0.995969	-0.148772	0.200759	0.723638	0.620973
15393860	C1H2ORF40	ENSGALG00000043690	0.0977363	0.402958	0.878339	0.788255	0.0748609	0.535051	0.969734	0.918711	0.173028	0.156578	0.995969	0.995969	0.000431173	0.997041	0.999881	0.858024
15393847	C1H2ORF49	ENSGALG00000016796	0.171149	0.150891	0.747362	0.670712	0.0566616	0.641415	0.971262	0.920158	0.0491908	0.685863	0.995969	0.995969	-0.17862	0.134365	0.644118	0.552734
15402900	C1H3ORF30		-0.114623	0.343408	0.854612	0.766961	-0.0493204	0.692103	0.977212	0.925796	-0.0260538	0.834163	0.997763	0.997763	0.13789	0.255764	0.761632	0.653576
15391369	C1H3ORF38	ENSGALG00000015402	-0.203259	0.0186967	0.579509	0.520073	-0.0264444	0.758258	0.983775	0.932013	-0.0952962	0.271327	0.995969	0.995969	0.134407	0.111767	0.616098	0.52869
15392441	C1HXORF36	ENSGALG00000016215	0.0539477	0.579178	0.931254	0.835743	0.0582095	0.563267	0.970463	0.919401	0.0162622	0.87143	0.998509	0.998509	-0.095895	0.326561	0.809052	0.694269
15392621	C1HXORF59	ENSGALG00000016268	0.00726622	0.935099	0.992426	0.890641	-0.0526798	0.569336	0.970463	0.919401	0.11297	0.226261	0.995969	0.995969	0.158384	0.0825743	0.588262	0.504803
15392653	C1HXORF59	ENSGALG00000016268	-0.00470377	0.967296	0.99601	0.893858	0.0604315	0.611509	0.970463	0.919401	-0.119356	0.318406	0.995969	0.995969	-0.175084	0.133375	0.643358	0.552083
15459824	C1orf145	ENSGALG00000019570	0.262481	0.0229159	0.589635	0.529161	0.0730588	0.526192	0.96811	0.917173	0.164651	0.158022	0.995969	0.995969	-0.170889	0.130197	0.636732	0.546396
15470694	C1orf158	ENSGALG00000004102	0.000982554	0.98767	0.99746	0.895159	-0.115705	0.0854132	0.817032	0.774043	0.0235076	0.721189	0.995969	0.995969	0.13823	0.0353883	0.473743	0.406531
15470953	C1QA	ENSGALG00000021569	-0.0296374	0.733002	0.964561	0.865634	0.0924933	0.307006	0.912872	0.86484	-0.0278771	0.756531	0.995969	0.995969	-0.090733	0.299731	0.793103	0.680582
15470948	C1QB	ENSGALG00000004771	0.0898315	0.545842	0.922579	0.827958	-0.0237037	0.877326	0.991508	0.93934	-0.0864793	0.57415	0.995969	0.995969	-0.152607	0.307265	0.798396	0.685124
15444270	C1QBP	ENSGALG00000001654	-0.13552	0.160315	0.759626	0.681718	0.0181216	0.854022	0.991508	0.93934	-0.104923	0.290593	0.995969	0.995969	0.0124756	0.895675	0.983954	0.844356
15470957	C1QC	ENSGALG00000029669	-0.00756501	0.958805	0.995258	0.893183	0.0284384	0.851233	0.991508	0.93934	-0.0691943	0.648575	0.995969	0.995969	-0.0900677	0.539688	0.902902	0.774804
15554740	C1QL1	ENSGALG00000028031	-0.230133	0.0187103	0.579509	0.520073	-0.0832938	0.394146	0.942155	0.892583	-0.0835772	0.392557	0.995969	0.995969	0.229849	0.0188451	0.412003	0.353551
15534251	C1QL2	ENSGALG00000040992	-0.16669	0.143554	0.742187	0.666067	-0.0667369	0.566393	0.970463	0.919401	-0.0778608	0.503902	0.995969	0.995969	0.155566	0.171376	0.69392	0.59547
15449284	C1QL3	ENSGALG00000032554	-0.121947	0.150678	0.747362	0.670712	-0.140083	0.111961	0.83528	0.791331	-0.0839023	0.335383	0.995969	0.995969	0.178128	0.0389154	0.488881	0.419521
15443419	C1QTNF1	ENSGALG00000011816	-0.0393586	0.673776	0.951838	0.854216	-0.0464585	0.631317	0.970463	0.919401	0.0203458	0.833324	0.997471	0.997471	0.106163	0.259998	0.764721	0.656227
15423002	C1QTNF2	ENSGALG00000027232	0.0839556	0.371118	0.863186	0.774656	0.0708809	0.464828	0.952701	0.902574	0.0763088	0.43163	0.995969	0.995969	-0.0785277	0.402498	0.84908	0.728618
15515562	C1QTNF4	ENSGALG00000008080	-0.229619	0.0891983	0.69734	0.62582	-0.13475	0.328317	0.923112	0.874542	-0.0606691	0.658071	0.995969	0.995969	0.303699	0.0268044	0.442732	0.37992
15475087	C1QTNF5	ENSGALG00000006758	0.223664	0.254827	0.813704	0.730249	-0.0350637	0.861805	0.991508	0.93934	-0.0126454	0.949932	0.998509	0.998509	-0.201246	0.304698	0.797314	0.684196
15387935	C1QTNF6	ENSGALG00000047483	0.104619	0.300258	0.837815	0.751887	-0.0570449	0.58315	0.970463	0.919401	0.128361	0.220947	0.995969	0.995969	0.0807872	0.422294	0.85574	0.734332
15512269	C1QTNF7	ENSGALG00000014515	0.156745	0.204001	0.787697	0.70691	-0.117708	0.354086	0.930524	0.881564	-0.00118203	0.992528	0.999922	0.999922	-0.0402192	0.741727	0.953748	0.818436
15395684	C1QTNF9	ENSGALG00000017117	0.00602196	0.946348	0.993618	0.891711	-0.178442	0.0605354	0.775783	0.734965	-0.123209	0.189058	0.995969	0.995969	0.049211	0.583196	0.914896	0.785096
15402473	C1R	ENSGALG00000014659	0.0282441	0.720052	0.961979	0.863317	0.227633	0.00804053	0.576512	0.546179	0.0603793	0.460567	0.995969	0.995969	-0.195498	0.0172918	0.404846	0.347409
15390294	C1S	ENSGALG00000014603	-0.0717048	0.423544	0.885366	0.794561	0.384693	0.000179513	0.20913	0.198127	-0.0374815	0.685066	0.995969	0.995969	-0.35047	0.000358645	0.140672	0.120714
15473829	C2	ENSGALG00000035721	-0.141075	0.141892	0.740617	0.664658	0.0959635	0.330104	0.923402	0.874817	-0.0495811	0.613027	0.995969	0.995969	-0.00446944	0.962291	0.993639	0.852668
15467475	C20H20ORF195		-0.086152	0.449831	0.893201	0.801592	-0.0124359	0.915726	0.994491	0.942165	-0.0550619	0.639914	0.995969	0.995969	0.0435259	0.701728	0.94514	0.811049
15464264	C20H20ORF24	ENSGALG00000001054	-0.0157354	0.871672	0.982609	0.881831	0.010016	0.920863	0.994813	0.942471	-0.0111149	0.912215	0.998509	0.998509	-0.00539547	0.955821	0.99269	0.851853
15467910	C20H20ORF85	ENSGALG00000027484	0.114788	0.262653	0.819188	0.735171	-0.0739994	0.482951	0.95901	0.908551	0.0683066	0.517025	0.995969	0.995969	0.0275186	0.78648	0.963706	0.826981
15465469	C20H20orf96	ENSGALG00000006203	-0.0679884	0.410681	0.880993	0.790637	-0.0166904	0.844584	0.98988	0.937797	-0.0154297	0.856184	0.998509	0.998509	0.0692491	0.402145	0.84908	0.728618
15486690	C20orf196	ENSGALG00000049137	0.0549076	0.592323	0.934699	0.838835	0.218371	0.0453497	0.733742	0.695135	0.129858	0.225194	0.995969	0.995969	-0.14342	0.16697	0.689305	0.59151
15468271	C21H1orf174	ENSGALG00000000975	-0.074145	0.483348	0.902896	0.810294	0.0397001	0.716203	0.979166	0.927647	-0.0370721	0.734222	0.995969	0.995969	-0.00262718	0.980114	0.997062	0.855605
15471008	C21H1orf50	ENSGALG00000004800	-0.109607	0.262577	0.819188	0.735171	-0.0742074	0.461346	0.952701	0.902574	-0.100783	0.31871	0.995969	0.995969	0.0830318	0.39421	0.844719	0.724875
15404068	C21orf140	ENSGALG00000016011	0.0733068	0.588885	0.933642	0.837886	0.108774	0.43952	0.948444	0.898541	0.182479	0.198202	0.995969	0.995969	0.000397663	0.997656	0.999881	0.858024
15403998	C21orf62	ENSGALG00000040059	-0.0319897	0.810606	0.974685	0.87472	0.0563138	0.683836	0.974996	0.923696	0.118256	0.394404	0.995969	0.995969	0.0939321	0.483036	0.882688	0.757457
15472254	C22H2ORF42	ENSGALG00000013881	0.0232234	0.77733	0.970677	0.871122	-0.0284424	0.737979	0.981536	0.929892	0.0744881	0.383243	0.995969	0.995969	0.0797071	0.334763	0.81229	0.697048
15433883	C22orf39	ENSGALG00000044654	-0.205751	0.0493433	0.652437	0.585522	-0.00449934	0.965915	0.997292	0.944819	-0.0328067	0.755525	0.995969	0.995969	0.177444	0.0877785	0.591871	0.5079
15472888	C23H1ORF109	ENSGALG00000045165	0.0746412	0.537478	0.920231	0.825851	0.176653	0.163401	0.865843	0.820286	0.03581	0.774547	0.995969	0.995969	-0.215485	0.0809193	0.585431	0.502373
15473030	C23H1orf216	ENSGALG00000002353	0.0298903	0.743165	0.965092	0.866111	-0.131187	0.170287	0.865896	0.820336	0.107894	0.2573	0.995969	0.995969	0.209191	0.0268985	0.44315	0.380279
15474272	C23H1ORF94	ENSGALG00000045736	-0.0294884	0.72898	0.963934	0.865071	0.0450038	0.609821	0.970463	0.919401	0.0598511	0.497962	0.995969	0.995969	0.0443357	0.602814	0.918475	0.788167
15474279	C23H1ORF94	ENSGALG00000045736	0.119174	0.318188	0.844016	0.757453	-0.0165932	0.892422	0.991593	0.93942	0.114046	0.355579	0.995969	0.995969	0.0114653	0.922939	0.987199	0.847141
15476726	C24H11orf1	ENSGALG00000007950	-0.0493085	0.662969	0.949463	0.852084	-0.00976405	0.933465	0.996318	0.943897	0.0137305	0.906547	0.998509	0.998509	0.072803	0.520598	0.894967	0.767994
15477550	C25H1ORF43	ENSGALG00000038651	-0.0516502	0.636882	0.945632	0.848646	-0.154117	0.178634	0.869957	0.824184	-0.0802008	0.479747	0.995969	0.995969	0.125567	0.254876	0.761407	0.653383
15479927	C26H1orf74		-0.121432	0.203143	0.786685	0.706001	0.192346	0.0551245	0.766502	0.726172	-0.00174768	0.985712	0.999435	0.999435	-0.0726612	0.442885	0.863434	0.740935
15479002	C26H6orf106	ENSGALG00000041792	-0.0879711	0.310638	0.843115	0.756644	-0.0466784	0.601229	0.970463	0.919401	-0.094122	0.294889	0.995969	0.995969	0.0405275	0.638446	0.92886	0.797079
15479052	C26H6ORF125	ENSGALG00000002881	-0.100563	0.305851	0.840465	0.754265	0.0431606	0.669167	0.973752	0.922517	-0.0842142	0.40619	0.995969	0.995969	-0.026812	0.783337	0.963487	0.826793
15479508	C26H6ORF222	ENSGALG00000000497	-0.00909854	0.934947	0.992426	0.890641	-0.223598	0.0590965	0.775783	0.734965	-0.132471	0.255434	0.995969	0.995969	0.100226	0.371382	0.82926	0.71161
15478388	C26H6orf89	ENSGALG00000000551	-0.032936	0.689681	0.955031	0.857082	0.054686	0.522619	0.966508	0.915655	-0.00836272	0.921891	0.998509	0.998509	-0.0301127	0.715014	0.947582	0.813145
15404284	C2CD2	ENSGALG00000016148	-0.0059249	0.954843	0.994255	0.892283	0.0241608	0.823531	0.987135	0.935197	0.068043	0.531013	0.995969	0.995969	0.0498072	0.634614	0.928201	0.796514
15475390	C2CD2L	ENSGALG00000034014	-0.0452828	0.632673	0.944374	0.847518	0.00107277	0.991257	0.999435	0.946849	-0.00648674	0.947174	0.998509	0.998509	0.0377233	0.69035	0.94304	0.809247
15408816	C2CD3		0.112604	0.176969	0.772031	0.69285	-0.0162118	0.849087	0.991508	0.93934	0.0229689	0.787527	0.995969	0.995969	-0.0734229	0.375011	0.832798	0.714646
15409600	C2CD4A	ENSGALG00000003644	0.0734914	0.615006	0.939198	0.842873	-0.490727	0.00241753	0.44181	0.418564	0.0187299	0.901277	0.998509	0.998509	0.435965	0.00485141	0.291102	0.249802
15484464	C2CD4C	ENSGALG00000001273	7.76121e-05	0.999305	0.999545	0.89703	-0.0597704	0.518506	0.96621	0.915373	-0.0139896	0.879537	0.998509	0.998509	0.0457032	0.608928	0.920323	0.789753
15389292	C2CD5	ENSGALG00000013210	0.101182	0.376365	0.866118	0.777288	0.0745924	0.527509	0.968273	0.917327	0.00625895	0.957597	0.998509	0.998509	-0.169516	0.142349	0.657786	0.564463
15460605	C2H18ORF21	ENSGALG00000013131	-0.0175931	0.843713	0.979027	0.878616	-0.00418839	0.963824	0.997292	0.944819	-0.0964349	0.300167	0.995969	0.995969	-0.0746534	0.405103	0.84908	0.728618
15448162	C2H1orf35	ENSGALG00000037519	-0.0255048	0.744141	0.965097	0.866115	-0.0306226	0.705077	0.978845	0.927343	0.0711065	0.381674	0.995969	0.995969	0.127234	0.109834	0.615369	0.528064
15460275	C2H5ORF22	ENSGALG00000012909	0.0383747	0.775477	0.970619	0.87107	0.0969357	0.487686	0.959994	0.909483	-0.0372891	0.788876	0.995969	0.995969	-0.172599	0.204631	0.725935	0.622944
15459774	C2H6orf52	ENSGALG00000012721	0.265478	0.00414923	0.522071	0.468526	-0.146619	0.110433	0.833323	0.789477	0.0890688	0.326519	0.995969	0.995969	-0.0297895	0.732509	0.95143	0.816447
15452901	C2H6ORF62	ENSGALG00000013628	0.140475	0.358525	0.859218	0.771095	-0.00660242	0.966538	0.997292	0.944819	0.12696	0.422049	0.995969	0.995969	-0.00691335	0.963734	0.993639	0.852668
15457888	C2H7orf31	ENSGALG00000011021	0.0482457	0.642586	0.945632	0.848646	-0.0517423	0.630667	0.970463	0.919401	0.0248119	0.817429	0.996375	0.996375	0.0283085	0.78517	0.963487	0.826793
15452510	C2H7ORF57	ENSGALG00000047701	-0.0515927	0.598279	0.935611	0.839653	-0.0386793	0.702478	0.97861	0.92712	0.011167	0.912102	0.998509	0.998509	0.101439	0.30303	0.796006	0.683074
15453889	C2H8ORF22	ENSGALG00000039536	0.213631	0.135937	0.737621	0.661969	-0.00994208	0.945668	0.997292	0.944819	0.0072053	0.960609	0.998509	0.998509	-0.196483	0.169193	0.691197	0.593134
15454247	C2H8ORF34	ENSGALG00000034561	-0.0572618	0.585333	0.932842	0.837168	0.00621261	0.954296	0.997292	0.944819	-0.0105378	0.922561	0.998509	0.998509	0.0405114	0.699179	0.944979	0.810911
15454255	C2H8ORF34	ENSGALG00000034561	0.040595	0.717867	0.961078	0.862508	-0.0448407	0.699856	0.977754	0.926309	0.0378695	0.744665	0.995969	0.995969	0.0421152	0.707799	0.945955	0.811749
15463013	C2H8ORF37	ENSGALG00000038971	0.181133	0.0540905	0.661181	0.59337	0.214743	0.0286466	0.691712	0.655318	0.105179	0.270997	0.995969	0.995969	-0.290696	0.00294479	0.277354	0.238004
15454139	C2H8ORF46	ENSGALG00000034224	-0.142539	0.107773	0.717117	0.643569	-0.060953	0.49969	0.962676	0.912025	-0.0927516	0.306474	0.995969	0.995969	0.110741	0.208095	0.727438	0.624233
15485980	C2orf71	ENSGALG00000009007	-0.270815	0.00689819	0.530785	0.476347	-0.112952	0.25481	0.899084	0.851779	-0.188656	0.0613365	0.995969	0.995969	0.195112	0.0459557	0.505057	0.433403
15546602	C2orf72		0.171336	0.192172	0.781568	0.701409	0.0984257	0.465349	0.952701	0.902574	0.0661119	0.623119	0.995969	0.995969	-0.203649	0.122983	0.628097	0.538986
15554471	C3	ENSGALG00000030038	-0.0417765	0.535124	0.919964	0.825611	0.0785051	0.263238	0.904447	0.856859	0.0237404	0.732979	0.995969	0.995969	-0.0129881	0.846715	0.974602	0.836331
15554942	C3	ENSGALG00000030038	0.141831	0.0749014	0.685719	0.615391	0.0139998	0.861991	0.991508	0.93934	0.25632	0.0028964	0.995969	0.995969	0.100489	0.201793	0.724727	0.621907
15555271	C33H12orf10	ENSGALG00000037688	-0.0393223	0.728529	0.963934	0.865071	0.121321	0.304212	0.912292	0.864291	-0.114846	0.330363	0.995969	0.995969	-0.196845	0.0887285	0.592759	0.508662
15389327	C3AR1	ENSGALG00000013218	0.131598	0.343859	0.854612	0.766961	0.0853481	0.551543	0.970463	0.919401	-0.0364045	0.79909	0.995969	0.995969	-0.253351	0.0732422	0.572436	0.491222
15496090	C3H1ORF100		-0.00801306	0.932377	0.992116	0.890363	-0.221692	0.0286103	0.691712	0.655318	-0.169268	0.0900075	0.995969	0.995969	0.0604368	0.523397	0.896422	0.769243
15494725	C3H1ORF115	ENSGALG00000034303	-0.0427788	0.583015	0.932565	0.836919	-0.087817	0.279341	0.906654	0.85895	-0.0364	0.65155	0.995969	0.995969	0.0941958	0.230627	0.742255	0.636949
15496537	C3H1ORF131	ENSGALG00000044278	0.00504957	0.97676	0.996878	0.894636	0.093851	0.601643	0.970463	0.919401	-0.0138786	0.938345	0.998509	0.998509	-0.112779	0.516574	0.894492	0.767587
15494562	C3H1orf95	ENSGALG00000009219	-0.0953856	0.48531	0.902896	0.810294	-0.104989	0.458297	0.950659	0.900639	-0.133845	0.345612	0.995969	0.995969	0.0665295	0.625843	0.925644	0.794319
15494564	C3H1orf95	ENSGALG00000009219	0.0230129	0.754152	0.967554	0.86832	0.0548604	0.472122	0.954206	0.904	0.0750905	0.326616	0.995969	0.995969	-0.00278279	0.96977	0.995031	0.853862
15500401	C3H2ORF3	ENSGALG00000016732	0.0625445	0.455759	0.896075	0.804172	-0.0879664	0.312506	0.915853	0.867665	-0.126545	0.149422	0.995969	0.995969	-0.101123	0.230879	0.742525	0.63718
15496591	C3H6orf120	ENSGALG00000011193	0.219332	0.103569	0.70851	0.635844	0.0456147	0.738944	0.981536	0.929892	0.102598	0.455004	0.995969	0.995969	-0.162348	0.22421	0.736545	0.632048
15498120	C3H6ORF203	ENSGALG00000015316	-0.0673065	0.553226	0.923083	0.82841	0.0172934	0.882708	0.991508	0.93934	-0.0516184	0.660066	0.995969	0.995969	-0.00160529	0.988688	0.998727	0.857034
15492571	C3H8ORF80	ENSGALG00000053296	0.172313	0.133707	0.736624	0.661075	0.16372	0.167567	0.865843	0.820286	0.0710481	0.544692	0.995969	0.995969	-0.264985	0.023971	0.431097	0.369936
15436252	C4	ENSGALG00000032231	-0.267788	0.170123	0.769638	0.690702	0.267109	0.185764	0.873787	0.827813	-0.0694587	0.727654	0.995969	0.995969	-0.0687795	0.721144	0.948778	0.814171
15436258	C4	ENSGALG00000032231	-0.192132	0.131099	0.735517	0.660081	0.357609	0.0087238	0.581379	0.550789	0.0720156	0.579074	0.995969	0.995969	-0.0934619	0.456959	0.870524	0.747019
15436260	C4	ENSGALG00000032231	-0.144013	0.304502	0.840173	0.754003	0.355232	0.0180091	0.65839	0.623748	0.0945545	0.512894	0.995969	0.995969	-0.116665	0.404259	0.84908	0.728618
15436262	C4	ENSGALG00000032231	-0.2321	0.0834068	0.691781	0.620831	0.437009	0.00262694	0.443766	0.420417	0.0625804	0.64526	0.995969	0.995969	-0.142328	0.281829	0.781025	0.670218
15436264	C4	ENSGALG00000032231	-0.247599	0.0940584	0.704425	0.632178	0.410517	0.00923905	0.593408	0.562186	0.0719988	0.631641	0.995969	0.995969	-0.0909198	0.531373	0.899262	0.77168
15436266	C4	ENSGALG00000032231	-0.070789	0.487967	0.904169	0.811436	0.316905	0.00459043	0.494599	0.468576	0.103851	0.327328	0.995969	0.995969	-0.142265	0.167813	0.689899	0.59202
15436268	C4	ENSGALG00000032231	-0.144509	0.282518	0.828759	0.74376	0.374459	0.00983256	0.600911	0.569293	0.0568616	0.680702	0.995969	0.995969	-0.173089	0.199645	0.722332	0.619852
15436270	C4	ENSGALG00000032231	-0.412188	0.00801123	0.530785	0.476347	0.298482	0.0570051	0.770877	0.730317	-0.118139	0.441041	0.995969	0.995969	-0.00443313	0.976023	0.995798	0.85452
15436272	C4	ENSGALG00000032231	-0.0464652	0.735068	0.964561	0.865634	0.340509	0.0211754	0.660873	0.626101	0.119497	0.40252	0.995969	0.995969	-0.174547	0.208575	0.727551	0.62433
15436274	C4	ENSGALG00000032231	-0.295058	0.0456603	0.6495	0.582887	0.173442	0.247039	0.897343	0.850129	-0.0557719	0.707265	0.995969	0.995969	0.0658446	0.646462	0.931758	0.799566
15436276	C4	ENSGALG00000032231	-0.156578	0.205195	0.789408	0.708445	0.433509	0.00148266	0.351228	0.332748	0.0339378	0.788469	0.995969	0.995969	-0.242994	0.0529848	0.527758	0.452882
15436278	C4	ENSGALG00000032231	-0.179773	0.182854	0.773889	0.694517	0.320002	0.0253428	0.688226	0.652015	0.0973235	0.481884	0.995969	0.995969	-0.0429057	0.747566	0.954399	0.818995
15436280	C4	ENSGALG00000032231	-0.202591	0.252452	0.812746	0.72939	0.340332	0.0673368	0.787504	0.746069	0.0788789	0.664258	0.995969	0.995969	-0.0588619	0.737285	0.952682	0.817521
15566062	C4	ENSGALG00000032231	-0.130953	0.266203	0.821157	0.736937	0.237368	0.0558361	0.76744	0.72706	0.042405	0.725817	0.995969	0.995969	-0.0640102	0.584213	0.914908	0.785106
15566064	C4	ENSGALG00000032231	-0.164811	0.149422	0.747315	0.67067	0.172808	0.144372	0.854122	0.809182	-0.00410713	0.971887	0.998849	0.998849	-0.012104	0.914393	0.985528	0.845708
15566066	C4	ENSGALG00000032231	-0.00868675	0.920104	0.991834	0.89011	0.0634946	0.480343	0.957955	0.907551	0.028723	0.748824	0.995969	0.995969	-0.0260848	0.763404	0.958785	0.822758
15566068	C4	ENSGALG00000032231	-0.192462	0.264033	0.819188	0.735171	0.351697	0.0529279	0.757854	0.717979	0.0967043	0.585079	0.995969	0.995969	-0.0625314	0.714456	0.947141	0.812766
15407093	C4A	ENSGALG00000017040	-0.0545965	0.734887	0.964561	0.865634	0.303173	0.0756956	0.806657	0.764214	-0.0685319	0.681446	0.995969	0.995969	-0.317108	0.0554033	0.531661	0.456232
15478690	C4BPA	ENSGALG00000001175	0.104	0.189968	0.781001	0.7009	0.117901	0.152159	0.857389	0.812277	-0.0206456	0.799149	0.995969	0.995969	-0.242547	0.00366246	0.286789	0.246101
15478701	C4BPA		-0.119727	0.273775	0.825033	0.740416	-0.0658029	0.558697	0.970463	0.919401	-0.200314	0.0810051	0.995969	0.995969	-0.0147842	0.891569	0.982765	0.843336
15504839	C4H4orf17	ENSGALG00000001175	-0.129852	0.308483	0.84116	0.754889	0.122595	0.352333	0.930524	0.881564	-0.0682079	0.603247	0.995969	0.995969	-0.0609509	0.630603	0.927275	0.795718
15508780	C4H4ORF45		-0.132428	0.143647	0.742398	0.666257	-0.00145075	0.987455	0.998459	0.945925	-0.0960571	0.301646	0.995969	0.995969	0.0378215	0.671761	0.939437	0.806155
15508763	C4H4ORF46	ENSGALG00000009432	0.0816822	0.361981	0.860165	0.771945	0.00357353	0.969078	0.997292	0.944819	0.0902017	0.331184	0.995969	0.995969	0.00494601	0.955711	0.99269	0.851853
15502131	C4HXorf56	ENSGALG00000008652	0.0369701	0.680275	0.952998	0.855257	-0.0792935	0.3951	0.942155	0.892583	-0.0320634	0.72979	0.995969	0.995969	0.0102599	0.908846	0.985528	0.845708
15512740	C4orf48	ENSGALG00000024486	0.247451	0.0273764	0.600797	0.539178	0.185187	0.104821	0.831505	0.787755	0.168607	0.138476	0.995969	0.995969	-0.264032	0.0191332	0.412286	0.353793
15552111	C5AR1	ENSGALG00000050637	-0.0260102	0.801574	0.973638	0.87378	-0.148778	0.170598	0.865896	0.820336	-0.0955117	0.37518	0.995969	0.995969	0.0792766	0.445431	0.863959	0.741386
15514417	C5H11orf16	ENSGALG00000044914	-0.118459	0.311442	0.843649	0.757123	-0.0395792	0.742202	0.981984	0.930317	-0.0342521	0.775856	0.995969	0.995969	0.123786	0.290513	0.787327	0.675626
15514529	C5H11orf58	ENSGALG00000006077	-0.0718525	0.232062	0.802392	0.720097	-0.119566	0.058651	0.775602	0.734793	-0.207165	0.00177351	0.995969	0.995969	-0.0157462	0.791372	0.965477	0.828501
15518818	C5H11ORF9	ENSGALG00000041253	-0.0270087	0.775993	0.970619	0.87107	0.061076	0.535094	0.969734	0.918711	0.0667331	0.498197	0.995969	0.995969	0.0326658	0.730809	0.95076	0.815872
15515471	C5H11ORF96	ENSGALG00000042103	0.418059	0.0379826	0.635298	0.570141	0.288767	0.158874	0.861645	0.81631	0.175915	0.38641	0.995969	0.995969	-0.53091	0.00965144	0.34946	0.299881
15521733	C5H14ORF169	ENSGALG00000020454	0.0501149	0.619279	0.940603	0.844133	0.0600047	0.565695	0.970463	0.919401	0.134078	0.203603	0.995969	0.995969	0.0239585	0.81198	0.96892	0.831455
15522272	C5H15orf41	ENSGALG00000009801	-0.244817	0.0110197	0.535782	0.480831	0.218657	0.0264827	0.688226	0.652015	-0.0232585	0.806665	0.996001	0.996001	0.00290154	0.974778	0.995667	0.854407
15519019	C5H15orf57	ENSGALG00000029332	-0.0989319	0.31937	0.844016	0.757453	-0.0515741	0.614104	0.970463	0.919401	-0.1168	0.257097	0.995969	0.995969	0.0337062	0.732767	0.95143	0.816447
15513675	C5H15ORF62	ENSGALG00000040929	-0.00626143	0.940667	0.993128	0.891271	-0.142524	0.108285	0.833323	0.789477	-0.0795792	0.363658	0.995969	0.995969	0.0692059	0.412978	0.850866	0.73015
15514813	C5NT1AL	ENSGALG00000006608	-0.109226	0.407577	0.879732	0.789505	0.053976	0.691428	0.977212	0.925796	0.0401768	0.767539	0.995969	0.995969	0.0954264	0.468822	0.876696	0.752316
15562192	C5orf34	ENSGALG00000014865	-0.172319	0.151401	0.747362	0.670712	-0.0116216	0.924397	0.994898	0.942551	-0.1389	0.261114	0.995969	0.995969	0.0450409	0.703713	0.94515	0.811058
15531117	C6H10ORF88	ENSGALG00000000011	0.0983303	0.353502	0.858248	0.770225	-0.0548261	0.615648	0.970463	0.919401	-0.122528	0.26536	0.995969	0.995969	-0.166032	0.121407	0.625666	0.5369
15531248	C6H10ORF90	ENSGALG00000052052	0.214491	0.0652905	0.671889	0.602979	0.146112	0.218635	0.888547	0.841795	0.143866	0.225641	0.995969	0.995969	-0.216737	0.0626573	0.558481	0.479247
15497665	C6orf58	ENSGALG00000045522	0.0983354	0.55211	0.923083	0.82841	-0.0176959	0.91746	0.99476	0.94242	0.18315	0.28743	0.995969	0.995969	0.10251	0.535451	0.900656	0.772877
15532014	C7H21orf58	ENSGALG00000047637	0.14888	0.214104	0.790446	0.709376	-0.0591753	0.630024	0.970463	0.919401	0.311711	0.0150107	0.995969	0.995969	0.222007	0.0675514	0.566022	0.485718
15532173	C7H2ORF47	ENSGALG00000031070	0.00541386	0.950142	0.994048	0.892097	0.041187	0.646324	0.971262	0.920158	-0.123553	0.173837	0.995969	0.995969	-0.170153	0.0557816	0.532937	0.457327
15532164	C7H2ORF69	ENSGALG00000008136	0.129479	0.309068	0.841976	0.755622	0.144707	0.272687	0.906586	0.858886	0.201254	0.130204	0.995969	0.995969	-0.0729317	0.564666	0.908799	0.779864
15534242	C7H2ORF76	ENSGALG00000012113	-0.14375	0.274127	0.825033	0.740416	0.0566891	0.674636	0.974549	0.923273	-0.13368	0.325034	0.995969	0.995969	-0.0466192	0.720742	0.948778	0.814171
15459277	C7orf25	ENSGALG00000040161	0.144513	0.148949	0.746936	0.670329	0.100809	0.326718	0.922917	0.874357	0.253756	0.0171573	0.995969	0.995969	0.00843456	0.931835	0.988962	0.848654
15452590	C7orf72	ENSGALG00000013084	0.0142666	0.896593	0.988057	0.88672	-0.0234125	0.83678	0.989357	0.937301	-0.0538538	0.636039	0.995969	0.995969	-0.0447079	0.684127	0.942475	0.808762
15540997	C8A	ENSGALG00000010850	-0.128807	0.2252	0.797819	0.715993	0.429672	0.000337422	0.20913	0.198127	0.0391268	0.719255	0.995969	0.995969	-0.261738	0.0169507	0.402624	0.345502
15544458	C8B	ENSGALG00000010853	0.000510504	0.996787	0.999545	0.89703	0.371669	0.00727786	0.557371	0.528045	-0.0173835	0.894627	0.998509	0.998509	-0.389563	0.00389154	0.286789	0.246101
15438719	C8G	ENSGALG00000040644	-0.0312549	0.786878	0.972137	0.872433	0.244707	0.0469124	0.737903	0.699078	-0.186226	0.125911	0.995969	0.995969	-0.399678	0.00136351	0.254431	0.218334
15541952	C8H14ORF80	ENSGALG00000027492	-0.200154	0.099995	0.705664	0.63329	-0.0438212	0.722879	0.980358	0.928776	-0.184417	0.141536	0.995969	0.995969	0.0595582	0.618182	0.922676	0.791772
15538675	C8H1ORF111		-0.0751912	0.483344	0.902896	0.810294	-0.00610535	0.955993	0.997292	0.944819	-0.106826	0.337542	0.995969	0.995969	-0.0255295	0.811301	0.968892	0.831431
15544244	C8H1orf123	ENSGALG00000026516	-0.0672685	0.582684	0.932565	0.836919	-0.00673242	0.957537	0.997292	0.944819	-0.139971	0.272539	0.995969	0.995969	-0.0659698	0.589952	0.917171	0.787048
15543156	C8H1ORF146	ENSGALG00000023490	-0.00271603	0.981372	0.996878	0.894636	-0.00745921	0.950604	0.997292	0.944819	-0.100566	0.40598	0.995969	0.995969	-0.0903905	0.439138	0.862425	0.740069
15539292	C8H1ORF21	ENSGALG00000020922	-0.101782	0.433757	0.888721	0.797572	-0.0167549	0.900495	0.993153	0.940897	-0.234324	0.0870077	0.995969	0.995969	-0.115787	0.373834	0.832113	0.714058
15542754	C8H1orf27	ENSGALG00000005080	0.00352231	0.97116	0.996209	0.894036	0.0560057	0.579499	0.970463	0.919401	0.0628688	0.534167	0.995969	0.995969	0.00334087	0.972645	0.995131	0.853948
15539952	C8H1orf52	ENSGALG00000008670	0.0841038	0.329792	0.849628	0.762488	-0.0020991	0.981122	0.99775	0.945253	-0.00406502	0.963451	0.998509	0.998509	-0.0860697	0.318771	0.805162	0.690931
15462884	C8orf88	ENSGALG00000037992	0.088635	0.330716	0.849628	0.762488	-0.156994	0.100395	0.828577	0.784981	-0.0564578	0.547748	0.995969	0.995969	0.0119015	0.895378	0.983906	0.844315
15548062	C9H21orf2	ENSGALG00000006539	0.0535199	0.652523	0.947648	0.850456	-0.0330351	0.788117	0.985045	0.933216	0.0693435	0.573348	0.995969	0.995969	0.0488587	0.680965	0.942126	0.808463
15548240	C9H2orf54	ENSGALG00000006044	-0.0562107	0.576281	0.93074	0.835282	-0.156284	0.138784	0.852901	0.808026	-0.0817756	0.433233	0.995969	0.995969	0.130719	0.198185	0.720662	0.618419
15545127	C9H2ORF82	ENSGALG00000040264	0.190775	0.284685	0.828835	0.743828	-0.0252117	0.890455	0.991593	0.93942	0.0988578	0.589906	0.995969	0.995969	-0.0667054	0.706283	0.945499	0.811357
15546224	C9H3orf58	ENSGALG00000002347	-0.0466197	0.676675	0.952168	0.854512	-0.0258958	0.822771	0.986968	0.935038	-0.158859	0.175093	0.995969	0.995969	-0.0863433	0.44133	0.862711	0.740314
15448481	C9ORF152	ENSGALG00000023454	-0.0468038	0.744085	0.965097	0.866115	0.186581	0.213516	0.888547	0.841795	0.127165	0.393676	0.995969	0.995969	-0.0126126	0.929849	0.988962	0.848654
15437566	C9ORF58	ENSGALG00000029834	-0.0161069	0.902927	0.988672	0.887272	0.0925042	0.499979	0.962703	0.912049	-0.0109157	0.93635	0.998509	0.998509	-0.0873129	0.509822	0.891761	0.765244
15565281	C9orf72	ENSGALG00000001864	0.313451	0.00500019	0.522071	0.468526	0.172557	0.119823	0.844285	0.799862	0.165361	0.135496	0.995969	0.995969	-0.320646	0.00417877	0.286789	0.246101
15559282	C9orf85	ENSGALG00000026001	-0.303824	0.0055141	0.522071	0.468526	-0.0330292	0.757659	0.983775	0.932013	-0.144169	0.183426	0.995969	0.995969	0.192685	0.0688507	0.567927	0.487353
15409590	CA12	ENSGALG00000003456	0.0595215	0.512737	0.910686	0.817285	-0.134645	0.157352	0.861046	0.815742	0.0730919	0.437999	0.995969	0.995969	0.148216	0.108643	0.614035	0.526919
15454511	CA13	ENSGALG00000033428	-0.0134404	0.920327	0.991834	0.89011	0.174057	0.215926	0.888547	0.841795	0.0552774	0.691376	0.995969	0.995969	-0.105339	0.435112	0.861333	0.739132
15454536	CA2	ENSGALG00000030781	-0.036852	0.784372	0.972038	0.872344	0.165362	0.240067	0.893787	0.84676	-0.0580258	0.677459	0.995969	0.995969	-0.186535	0.171683	0.694231	0.595738
15454520	CA3A	ENSGALG00000033700	0.0667726	0.528615	0.917994	0.823843	-0.0693194	0.527412	0.968273	0.917327	-0.0880195	0.423123	0.995969	0.995969	-0.0854728	0.420762	0.855253	0.733915
15454528	CA3B	ENSGALG00000037975	0.0368221	0.769231	0.970134	0.870635	0.00546852	0.966404	0.997292	0.944819	0.00473683	0.970897	0.998849	0.998849	-0.0375538	0.764785	0.959241	0.823149
15417990	CA5A	ENSGALG00000005855	0.00978727	0.947785	0.993694	0.891779	0.0292847	0.849887	0.991508	0.93934	-0.00610305	0.968529	0.998509	0.998509	-0.045175	0.762589	0.958405	0.822432
15468759	CA6	ENSGALG00000002390	-0.157492	0.0659266	0.671889	0.602979	-0.172461	0.0523924	0.756178	0.716392	-0.202967	0.0238144	0.995969	0.995969	0.126986	0.134803	0.64504	0.553526
15417708	CA7	ENSGALG00000033720	-0.0288084	0.773731	0.970619	0.87107	-0.133318	0.203762	0.884883	0.838324	0.0738117	0.478051	0.995969	0.995969	0.235938	0.0233521	0.431097	0.369936
15462341	CA8	ENSGALG00000039145	0.138062	0.238782	0.804729	0.722195	0.227147	0.0650917	0.779799	0.73877	0.252526	0.0414325	0.995969	0.995969	-0.112682	0.33468	0.81229	0.697048
15561658	CA9	ENSGALG00000021340	0.159205	0.198836	0.784967	0.704459	-0.181568	0.157928	0.861046	0.815742	0.173919	0.175675	0.995969	0.995969	0.196282	0.115394	0.618723	0.530942
15548394	CAB39	ENSGALG00000027262	-0.0857998	0.495745	0.905743	0.812849	-0.050532	0.697658	0.977754	0.926309	-0.143553	0.27346	0.995969	0.995969	-0.00722162	0.954123	0.99239	0.851596
15406873	CAB39L	ENSGALG00000017005	0.0183979	0.856389	0.980376	0.879827	-0.0382463	0.71646	0.979166	0.927647	-0.103089	0.330507	0.995969	0.995969	-0.0832405	0.415066	0.852292	0.731374
15432958	CABIN1	ENSGALG00000006363	0.0600328	0.551575	0.923083	0.82841	0.236998	0.0280502	0.688226	0.652015	0.13125	0.212577	0.995969	0.995969	-0.165781	0.105889	0.613646	0.526586
15453538	CABLES1	ENSGALG00000014998	-0.0442332	0.741581	0.965092	0.866111	0.186178	0.185266	0.873787	0.827813	0.0101487	0.941688	0.998509	0.998509	-0.131796	0.32884	0.809647	0.694779
15435570	CABP1	ENSGALG00000007116	-0.0667029	0.41783	0.884181	0.793498	0.00546648	0.948608	0.997292	0.944819	-0.039784	0.639537	0.995969	0.995969	0.0214524	0.793556	0.965788	0.828768
15435950	CABP7	ENSGALG00000040463	-0.0320906	0.829012	0.976656	0.876489	0.185049	0.233636	0.893649	0.846629	0.0622824	0.685773	0.995969	0.995969	-0.090676	0.54266	0.903515	0.77533
15453669	CABYR		0.0511767	0.62823	0.943543	0.846771	0.0532873	0.6262	0.970463	0.919401	0.0162594	0.881666	0.998509	0.998509	-0.0882046	0.405543	0.84908	0.728618
15453675	CABYR		0.0387966	0.72514	0.962745	0.864005	0.105296	0.35912	0.9334	0.884289	0.19246	0.0983616	0.995969	0.995969	0.0483669	0.661307	0.937865	0.804806
15437802	CACFD1	ENSGALG00000034132	0.101881	0.143494	0.742187	0.666067	0.0146436	0.836551	0.989357	0.937301	0.1406	0.0538971	0.995969	0.995969	0.0240761	0.725667	0.950522	0.815668
15556443	CACFD1	ENSGALG00000034132	0.196791	0.122476	0.730045	0.655171	-0.00881818	0.945749	0.997292	0.944819	0.262236	0.0492453	0.995969	0.995969	0.0742629	0.554072	0.905633	0.777147
15541225	CACHD1	ENSGALG00000011024	0.139821	0.173973	0.772031	0.69285	-0.210683	0.0511169	0.755125	0.715393	-0.0639897	0.543382	0.995969	0.995969	0.00687215	0.945995	0.991144	0.850526
15436871	CACNA1B	ENSGALG00000008456	-0.0472633	0.655099	0.947692	0.850495	0.0979586	0.373185	0.937753	0.888413	0.0365804	0.738216	0.995969	0.995969	-0.0141149	0.893735	0.983439	0.843914
15388919	CACNA1C	ENSGALG00000013022	-0.000122227	0.999026	0.999545	0.89703	0.0609664	0.55733	0.970463	0.919401	0.157657	0.134557	0.995969	0.995969	0.0968126	0.336832	0.812954	0.697617
15419259	CACNA1D	ENSGALG00000005332	-0.424864	0.00797219	0.530785	0.476347	-0.0212941	0.892304	0.991593	0.93942	-0.446325	0.00716956	0.995969	0.995969	-0.000166497	0.999126	0.999881	0.858024
15443580	CACNA1G	ENSGALG00000007623	-0.111409	0.231486	0.802392	0.720097	0.186106	0.0574323	0.773634	0.732929	0.0100395	0.916165	0.998509	0.998509	-0.0646582	0.484375	0.883895	0.758494
15429785	CACNA1H		0.179762	0.0844544	0.691781	0.620831	0.176637	0.100719	0.828577	0.784981	0.27668	0.0123135	0.995969	0.995969	-0.0797197	0.436141	0.861333	0.739132
15477914	CACNA1S	ENSGALG00000037744	0.0859764	0.399814	0.876806	0.786879	-0.00683075	0.948206	0.997292	0.944819	0.133909	0.208133	0.995969	0.995969	0.0547628	0.590617	0.917586	0.787404
15384805	CACNA2D1	ENSGALG00000008486	0.122276	0.178663	0.772031	0.69285	0.0500666	0.59058	0.970463	0.919401	0.0152466	0.869613	0.998509	0.998509	-0.157096	0.0866297	0.591871	0.5079
15401231	CACNA2D4	ENSGALG00000005215	-0.0355073	0.702537	0.95717	0.859001	-0.0619945	0.520286	0.966508	0.915655	-0.122158	0.209121	0.995969	0.995969	-0.0246563	0.79075	0.965295	0.828345
15456983	CACNB2	ENSGALG00000008591	-0.186085	0.167974	0.768352	0.689548	0.15915	0.252543	0.898299	0.851035	-0.0968815	0.483467	0.995969	0.995969	-0.0699467	0.599924	0.918431	0.78813
15538223	CACNB4	ENSGALG00000035466	-0.0682522	0.512087	0.910337	0.816971	0.012936	0.904159	0.993372	0.941105	0.0642198	0.550997	0.995969	0.995969	0.119536	0.253938	0.760784	0.652849
15442931	CACNG1	ENSGALG00000027771	-0.107471	0.300422	0.837978	0.752033	-0.257744	0.0201738	0.65839	0.623748	-0.111724	0.298368	0.995969	0.995969	0.25349	0.01819	0.409187	0.351134
15387991	CACNG2	ENSGALG00000031977	0.10355	0.43836	0.889697	0.798448	-0.0822549	0.551313	0.970463	0.919401	0.00691137	0.95997	0.998509	0.998509	-0.0143841	0.913903	0.985528	0.845708
15427515	CACNG3	ENSGALG00000038087	-0.0612697	0.522219	0.915394	0.821509	0.051451	0.60328	0.970463	0.919401	0.034681	0.725828	0.995969	0.995969	0.0444997	0.64162	0.929525	0.797649
15442937	CACNG4	ENSGALG00000026091	-0.132331	0.19491	0.784967	0.704459	0.0383062	0.713884	0.979166	0.927647	-0.0865563	0.409291	0.995969	0.995969	0.00746852	0.94096	0.990598	0.850058
15483042	CACTIN	ENSGALG00000024391	-0.178554	0.0408595	0.644169	0.578102	0.0318541	0.716453	0.979166	0.927647	-0.0747086	0.39635	0.995969	0.995969	0.0719918	0.39754	0.845676	0.725697
15556431	CACTIN	ENSGALG00000024391	0.00230514	0.978562	0.996878	0.894636	-0.0418938	0.637609	0.970957	0.91987	0.00872248	0.921752	0.998509	0.998509	0.0483112	0.5742	0.912347	0.782908
15530967	CACUL1	ENSGALG00000009314	0.0673094	0.358675	0.859218	0.771095	-0.0537168	0.478038	0.956609	0.906277	-0.00936901	0.901168	0.998509	0.998509	-0.0229617	0.75288	0.955423	0.819873
15542600	CACYBP	ENSGALG00000004554	0.125138	0.174527	0.772031	0.69285	-0.0361456	0.701223	0.978176	0.926709	0.0175823	0.851831	0.998509	0.998509	-0.0714098	0.434265	0.861333	0.739132
15492445	CAD	ENSGALG00000016524	-0.280833	0.0238229	0.594536	0.533559	-0.0293749	0.812566	0.986722	0.934805	-0.143263	0.251887	0.995969	0.995969	0.166944	0.168788	0.690858	0.592843
15492448	CAD	ENSGALG00000016524	0.00918386	0.895773	0.988057	0.88672	0.0570603	0.433687	0.948444	0.898541	0.00199976	0.978012	0.999358	0.999358	-0.0642444	0.362322	0.822665	0.70595
15403591	CADM2	ENSGALG00000043393	-0.0810126	0.355637	0.858415	0.770374	0.0696373	0.442148	0.948444	0.898541	-0.0140688	0.876094	0.998509	0.998509	-0.00269355	0.975345	0.995667	0.854407
15417468	CADNL		0.0111046	0.90975	0.989479	0.887996	0.0579403	0.568621	0.970463	0.919401	0.0153012	0.880066	0.998509	0.998509	-0.0537437	0.584068	0.914908	0.785106
15385543	CADPS2	ENSGALG00000008926	0.0769769	0.397241	0.874783	0.785064	-0.0473872	0.613427	0.970463	0.919401	0.0665388	0.478899	0.995969	0.995969	0.0369491	0.683274	0.942475	0.808762
15462866	CALB1	ENSGALG00000032282	-0.212531	0.0187203	0.579509	0.520073	0.148164	0.105596	0.832113	0.788331	0.0361071	0.687972	0.995969	0.995969	0.100474	0.251393	0.757829	0.650313
15416782	CALB2	ENSGALG00000026903	-0.217471	0.0806014	0.688257	0.617668	0.0755102	0.5499	0.970463	0.919401	-0.122988	0.332205	0.995969	0.995969	0.0189719	0.876129	0.980068	0.841021
15514509	CALCB	ENSGALG00000006054	-0.207508	0.0543178	0.661181	0.59337	0.323717	0.00495735	0.494599	0.468576	0.0358471	0.741535	0.995969	0.995969	-0.080362	0.44565	0.863959	0.741386
15481271	CALCOCO2	ENSGALG00000001525	0.149164	0.170368	0.769638	0.690702	0.0988834	0.376049	0.938771	0.889377	0.0206721	0.852383	0.998509	0.998509	-0.227375	0.0399962	0.488989	0.419615
15457339	CALCR	ENSGALG00000009509	0.0547292	0.460881	0.897336	0.805304	-0.0132294	0.862765	0.991508	0.93934	0.0162785	0.831584	0.997094	0.997094	-0.0252213	0.733185	0.95143	0.816447
15531431	CALCRL	ENSGALG00000002632	-0.0475853	0.709119	0.959318	0.860929	0.00732538	0.955712	0.997292	0.944819	-0.140244	0.291625	0.995969	0.995969	-0.0999842	0.434741	0.861333	0.739132
15389046	CALD1	ENSGALG00000033471	0.261894	0.0508626	0.656048	0.588763	0.285406	0.0403834	0.722488	0.684474	0.18241	0.182224	0.995969	0.995969	-0.36489	0.00793087	0.328483	0.28188
15530560	CALHM1	ENSGALG00000008271	-0.117134	0.270906	0.823026	0.738615	-0.085713	0.434341	0.948444	0.898541	-0.0727708	0.506327	0.995969	0.995969	0.130076	0.222416	0.735656	0.631285
15530557	CALHM2	ENSGALG00000008270	0.107493	0.317216	0.844016	0.757453	-0.0440257	0.690469	0.976943	0.925541	0.0896362	0.419189	0.995969	0.995969	0.0261686	0.806314	0.967583	0.830308
15530563	CALHM3	ENSGALG00000008273	-0.0589561	0.599677	0.935611	0.839653	0.0151404	0.896197	0.992274	0.940065	-0.0466307	0.688127	0.995969	0.995969	-0.00281502	0.979966	0.997062	0.855605
15497896	CALHM6	ENSGALG00000014962	-0.107521	0.539742	0.920885	0.826438	-0.154797	0.394931	0.942155	0.892583	-0.363789	0.0507186	0.995969	0.995969	-0.101472	0.562671	0.907799	0.779006
15517365	CALM1	ENSGALG00000026445	-0.0766406	0.474597	0.901444	0.80899	0.0859773	0.43868	0.948444	0.898541	-0.0590018	0.594252	0.995969	0.995969	-0.0683385	0.523438	0.896422	0.769243
15495256	CALM2	ENSGALG00000010023	0.0402058	0.640436	0.945632	0.848646	0.0733902	0.411682	0.944832	0.895119	0.0302228	0.734261	0.995969	0.995969	-0.0833732	0.335281	0.81229	0.697048
15397161	CALML3	ENSGALG00000008424	-0.338734	0.0033983	0.517043	0.464014	-0.299602	0.0109748	0.60779	0.575811	-0.224594	0.0517001	0.995969	0.995969	0.413742	0.000498664	0.169997	0.145878
15413719	CALML4	ENSGALG00000007979	0.0289234	0.737954	0.964893	0.865932	0.0666825	0.457619	0.950113	0.900122	0.0825589	0.3588	0.995969	0.995969	-0.013047	0.879962	0.98089	0.841727
15444046	CALN1	ENSGALG00000001122	-0.0275342	0.804671	0.973638	0.87378	-0.039264	0.73343	0.981536	0.929892	-0.147016	0.20717	0.995969	0.995969	-0.0802179	0.472697	0.878567	0.753921
15483817	CALR3	ENSGALG00000003914	-0.10107	0.351426	0.857396	0.76946	-0.345184	0.00367642	0.487123	0.461493	-0.120506	0.284105	0.995969	0.995969	0.325747	0.00444403	0.289706	0.248604
15478708	CAMK1G	ENSGALG00000001319	-0.204064	0.0710897	0.677827	0.608308	-0.202289	0.0832969	0.810818	0.768156	-0.244447	0.038208	0.995969	0.995969	0.161906	0.148582	0.663996	0.569792
15423740	CAMK2A	ENSGALG00000005621	-0.139587	0.122771	0.73024	0.655345	-0.0215975	0.814457	0.986722	0.934805	-0.127054	0.173086	0.995969	0.995969	0.0341306	0.701257	0.94514	0.811049
15423758	CAMK2A	ENSGALG00000005621	-0.00572698	0.942193	0.993131	0.891274	-0.00736554	0.92821	0.995718	0.943328	0.0694167	0.398263	0.995969	0.995969	0.0825092	0.299956	0.793103	0.680582
15504668	CAMK2D	ENSGALG00000041635	0.0930033	0.443522	0.890793	0.799432	0.0660799	0.598073	0.970463	0.919401	-0.00547303	0.965102	0.998509	0.998509	-0.164556	0.179064	0.69997	0.600663
15526095	CAMK2G	ENSGALG00000005088	-0.0649515	0.556464	0.923555	0.828833	0.100642	0.380153	0.940051	0.89059	0.0101167	0.929308	0.998509	0.998509	-0.0255736	0.816496	0.968972	0.8315
15564194	CAMK4	ENSGALG00000000244	-0.116043	0.297002	0.83712	0.751263	-0.107691	0.349035	0.930524	0.881564	-0.0951429	0.407384	0.995969	0.995969	0.128592	0.248671	0.757059	0.649652
15483515	CAMK4L	ENSGALG00000015203	-0.0938892	0.319131	0.844016	0.757453	-0.0120517	0.900971	0.993253	0.940993	-0.088286	0.364845	0.995969	0.995969	0.0176549	0.85036	0.975622	0.837207
15483501	CAMK4L		-0.0185678	0.851763	0.979768	0.879281	-0.175255	0.0949874	0.822174	0.778915	-0.0757624	0.463005	0.995969	0.995969	0.118061	0.239424	0.750427	0.643961
15444234	CAMKK1	ENSGALG00000001617	0.349521	0.00115333	0.448384	0.402397	0.137404	0.186983	0.873787	0.827813	0.369964	0.000922878	0.995969	0.995969	-0.116961	0.243635	0.755055	0.647932
15487502	CAMKMT	ENSGALG00000035800	-0.139924	0.393578	0.873988	0.78435	-0.184432	0.278882	0.906654	0.85895	-0.142775	0.400271	0.995969	0.995969	0.181581	0.269961	0.771374	0.661936
15556562	CAMKV	ENSGALG00000035058	-0.0227387	0.861251	0.98086	0.880262	-0.0928755	0.491803	0.960285	0.909759	-0.0133242	0.921171	0.998509	0.998509	0.10229	0.43369	0.861333	0.739132
15425939	CAMLG	ENSGALG00000006411	0.148849	0.172712	0.772031	0.69285	-0.175212	0.122449	0.847093	0.802523	-0.0111035	0.92065	0.998509	0.998509	0.0152598	0.887319	0.982486	0.843097
15550962	CAMLG	ENSGALG00000006411	0.134349	0.272095	0.823886	0.739387	-0.0816071	0.516836	0.965383	0.914589	0.0419607	0.738331	0.995969	0.995969	-0.0107812	0.929151	0.988962	0.848654
15438127	CAMSAP1	ENSGALG00000001692	0.146401	0.147298	0.744728	0.668348	-0.0399756	0.698147	0.977754	0.926309	0.0134253	0.896271	0.998509	0.998509	-0.093	0.352881	0.820126	0.703771
15541668	CAMSAP2	ENSGALG00000002145	0.152166	0.276956	0.825683	0.741	-0.0299725	0.83474	0.989357	0.937301	0.0785335	0.585328	0.995969	0.995969	-0.0436596	0.75319	0.955748	0.820153
15386197	CAND1	ENSGALG00000033879	0.109876	0.257373	0.816182	0.732473	-0.0828899	0.407044	0.942857	0.893248	0.0985481	0.325266	0.995969	0.995969	0.0715621	0.458285	0.870697	0.747167
15420489	CAND2	ENSGALG00000008420	-0.000141979	0.998799	0.999545	0.89703	0.0241004	0.80507	0.986159	0.934272	0.0398348	0.683569	0.995969	0.995969	0.0158764	0.86633	0.978398	0.839589
15441593	CANT1	ENSGALG00000011822	-0.0793049	0.425741	0.885573	0.794747	-0.129048	0.213594	0.888547	0.841795	-0.0207859	0.839473	0.9979	0.9979	0.187567	0.0649634	0.563857	0.48386
15473442	CAP1	ENSGALG00000036294	0.0111123	0.891908	0.987298	0.886039	0.0931505	0.275254	0.906654	0.85895	0.0448895	0.596586	0.995969	0.995969	-0.0593732	0.469448	0.876958	0.752541
15451753	CAP2	ENSGALG00000012715	0.300076	0.0505456	0.656048	0.588763	0.202692	0.19481	0.878669	0.832437	0.377222	0.0190288	0.995969	0.995969	-0.125546	0.40245	0.84908	0.728618
15549383	CAPN10	ENSGALG00000034562	-0.0751274	0.440329	0.889697	0.798448	0.0750177	0.456508	0.949533	0.899573	0.0716655	0.47672	0.995969	0.995969	0.0717752	0.460826	0.87267	0.748861
15495571	CAPN11	ENSGALG00000010186	0.0657553	0.423638	0.885366	0.794561	-0.0188499	0.823881	0.987287	0.93534	-0.00131337	0.987623	0.999599	0.999599	-0.0482189	0.556525	0.905633	0.777147
15485933	CAPN13	ENSGALG00000020084	0.115652	0.236267	0.803113	0.720744	-0.132177	0.191961	0.876628	0.830504	0.0538894	0.590885	0.995969	0.995969	0.0704142	0.467979	0.876626	0.752255
15485894	CAPN14	ENSGALG00000009069	0.110484	0.265793	0.821007	0.736803	-0.0848024	0.407366	0.942857	0.893248	0.0475596	0.641019	0.995969	0.995969	0.0218777	0.824087	0.97153	0.833696
15428632	CAPN15	ENSGALG00000002018	-0.186784	0.198063	0.784967	0.704459	-0.0187934	0.899231	0.992795	0.940559	-0.0905978	0.542607	0.995969	0.995969	0.114979	0.424704	0.857037	0.735446
15428638	CAPN15	ENSGALG00000002018	-0.0726427	0.382471	0.868307	0.779252	0.00838293	0.922005	0.994813	0.942471	-0.0418884	0.625258	0.995969	0.995969	0.0223714	0.786906	0.963767	0.827033
15494637	CAPN2	ENSGALG00000009360	-0.012794	0.899515	0.988672	0.887272	-0.143502	0.176956	0.869957	0.824184	-0.0442846	0.673202	0.995969	0.995969	0.112011	0.273115	0.77431	0.664456
15516100	CAPN3	ENSGALG00000009050	-0.206542	0.187072	0.777184	0.697475	0.121068	0.451091	0.948514	0.898608	-0.0800935	0.617273	0.995969	0.995969	0.00538101	0.972227	0.995131	0.853948
15408499	CAPN5	ENSGALG00000040478	0.140885	0.341594	0.854612	0.766961	-0.304962	0.0515804	0.756178	0.716392	0.00469093	0.975433	0.999323	0.999323	0.168767	0.255961	0.761632	0.653576
15501846	CAPN6	ENSGALG00000008006	-0.0796522	0.433579	0.88856	0.797428	0.000541065	0.995881	0.99948	0.946892	0.190579	0.0756804	0.995969	0.995969	0.26969	0.011136	0.358023	0.307228
15458472	CAPN7	ENSGALG00000041731	-0.0622154	0.553543	0.923083	0.82841	0.0796483	0.464317	0.952701	0.902574	0.0507057	0.640543	0.995969	0.995969	0.0332728	0.750917	0.954758	0.819302
15486916	CAPN8	ENSGALG00000009382	0.0341552	0.719574	0.961862	0.863212	0.040439	0.681404	0.974843	0.923551	-0.0186141	0.849967	0.998509	0.998509	-0.0932082	0.330116	0.809885	0.694984
15488589	CAPN9	ENSGALG00000011136	-0.0240256	0.792057	0.972691	0.87293	0.0858354	0.36549	0.935465	0.886245	0.0743756	0.432275	0.995969	0.995969	0.0125658	0.890289	0.982765	0.843336
15515249	CAPRIN1	ENSGALG00000013532	0.082363	0.232541	0.802464	0.720162	0.0617183	0.385091	0.9404	0.89092	0.0672004	0.344791	0.995969	0.995969	-0.0768808	0.264482	0.768378	0.659365
15388717	CAPRIN2	ENSGALG00000012947	-0.150066	0.224572	0.797297	0.715525	-0.140282	0.27179	0.90658	0.858879	-0.0612726	0.628769	0.995969	0.995969	0.229076	0.0675018	0.566022	0.485718
15398972	CAPS2	ENSGALG00000010208	0.0546167	0.601434	0.935837	0.839856	-0.148168	0.17595	0.869665	0.823907	-0.127245	0.243498	0.995969	0.995969	-0.0336938	0.746969	0.954399	0.818995
15478821	CAPZA1	ENSGALG00000001547	0.034453	0.764834	0.969867	0.870396	0.0312302	0.793319	0.985045	0.933216	-0.0437267	0.71387	0.995969	0.995969	-0.10941	0.344985	0.815367	0.699688
15398355	CAPZA2	ENSGALG00000043437	0.169109	0.113588	0.723507	0.649303	-0.0264016	0.808005	0.986604	0.934694	-0.0963892	0.377517	0.995969	0.995969	-0.239097	0.0279145	0.447415	0.383938
15389152	CAPZA3	ENSGALG00000013125	-0.218214	0.028737	0.605014	0.542962	-0.0613643	0.539236	0.970106	0.919064	-0.104432	0.298585	0.995969	0.995969	0.175146	0.0755819	0.578906	0.496774
15470553	CAPZB	ENSGALG00000004034	0.129415	0.310039	0.842936	0.756483	-0.00459814	0.971992	0.997396	0.944918	-0.0781802	0.551566	0.995969	0.995969	-0.202997	0.115187	0.618723	0.530942
15387880	CARD10	ENSGALG00000042365	-0.131225	0.253421	0.813112	0.729718	0.0757204	0.521604	0.966508	0.915655	0.00442606	0.970027	0.998788	0.998788	0.0599306	0.599195	0.918431	0.78813
15429390	CARD11	ENSGALG00000004398	-0.0788349	0.603589	0.936507	0.840457	-0.0297402	0.849648	0.991508	0.93934	-0.173295	0.273442	0.995969	0.995969	-0.0647196	0.669707	0.938985	0.805767
15435811	CARD8	ENSGALG00000007698	0.0900627	0.439158	0.889697	0.798448	0.154129	0.20426	0.884948	0.838387	0.167729	0.168028	0.995969	0.995969	-0.0764635	0.510791	0.89201	0.765457
15438054	CARD9	ENSGALG00000001889	-0.157306	0.111638	0.721333	0.647352	-0.017671	0.860396	0.991508	0.93934	-0.0995524	0.325123	0.995969	0.995969	0.0754243	0.439066	0.862425	0.740069
15532423	CARF	ENSGALG00000008474	-0.0754863	0.421784	0.884638	0.793908	0.103839	0.287434	0.909852	0.86198	-0.0405446	0.675733	0.995969	0.995969	-0.0688973	0.463079	0.873475	0.749552
15428142	CARHSP1	ENSGALG00000053043	0.0475695	0.748976	0.966884	0.867719	-0.39151	0.0148465	0.634843	0.60144	0.0717842	0.641136	0.995969	0.995969	0.415725	0.00792965	0.328483	0.28188
15461103	CARMIL1	ENSGALG00000013605	-0.0141328	0.912774	0.989479	0.887996	0.193945	0.152545	0.857647	0.812522	-0.00789206	0.952873	0.998509	0.998509	-0.187704	0.151833	0.667661	0.572938
15416577	CARMIL2	ENSGALG00000021442	0.095495	0.420837	0.884638	0.793908	0.0369007	0.762851	0.984272	0.932484	0.0184884	0.879773	0.998509	0.998509	-0.113907	0.33793	0.812954	0.697617
15416585	CARMIL2	ENSGALG00000021442	-0.136952	0.363193	0.860678	0.772406	0.116361	0.454543	0.949282	0.899335	0.0630312	0.684534	0.995969	0.995969	0.0836217	0.577305	0.912361	0.782921
15552086	CARMIL2	ENSGALG00000021442	-0.0940122	0.326943	0.848569	0.761538	0.0486974	0.621898	0.970463	0.919401	-0.0518775	0.599415	0.995969	0.995969	-0.00656277	0.945057	0.99101	0.850412
15514716	CARS	ENSGALG00000006427	0.0232882	0.8614	0.98086	0.880262	0.174707	0.210886	0.888247	0.841512	0.0127429	0.926452	0.998509	0.998509	-0.185252	0.170671	0.693475	0.595089
15401533	CASC1	ENSGALG00000014030	-0.0554381	0.579318	0.931395	0.83587	0.0313282	0.761783	0.984214	0.932429	-0.099008	0.340948	0.995969	0.995969	-0.0748981	0.454703	0.869426	0.746077
15554210	CASC3	ENSGALG00000031813	0.0258141	0.784838	0.972109	0.872408	-0.028637	0.769841	0.984802	0.932986	0.0878013	0.372189	0.995969	0.995969	0.0906243	0.340783	0.813933	0.698457
15413855	CASC4	ENSGALG00000008208	0.0291635	0.71813	0.961115	0.862542	-0.0766961	0.36158	0.933529	0.884411	-0.054896	0.512485	0.995969	0.995969	-0.00736342	0.927318	0.988515	0.84827
15449707	CASD1	ENSGALG00000009653	-0.0826607	0.378294	0.866118	0.777288	0.214302	0.0319687	0.70239	0.665433	0.0391418	0.685573	0.995969	0.995969	-0.0924994	0.324866	0.8083	0.693623
15392504	CASK	ENSGALG00000042400	0.245225	0.037291	0.630178	0.565546	0.184091	0.12529	0.849294	0.804608	0.00142377	0.990375	0.999922	0.999922	-0.427892	0.000596794	0.172012	0.147608
15430011	CASKIN1	ENSGALG00000049728	-0.0218287	0.814528	0.975231	0.875209	-0.148272	0.129979	0.849294	0.804608	-0.00498525	0.958705	0.998509	0.998509	0.165115	0.0825572	0.588262	0.504803
15443987	CASP1	ENSGALG00000001049	0.0664385	0.598733	0.935611	0.839653	-0.0815988	0.532714	0.969416	0.91841	0.0794106	0.543698	0.995969	0.995969	0.0945708	0.454767	0.869426	0.746077
15532310	CASP10	ENSGALG00000046494	0.0462911	0.645612	0.945893	0.848881	0.227635	0.0343002	0.70239	0.665433	-0.129407	0.218657	0.995969	0.995969	-0.403333	0.000281917	0.13306	0.114182
15553597	CASP14	ENSGALG00000036950	-0.117538	0.258147	0.816904	0.733121	-0.123178	0.252379	0.898299	0.851035	-0.143279	0.184529	0.995969	0.995969	0.0974375	0.347147	0.816292	0.700482
15532321	CASP18	ENSGALG00000008346	-0.114482	0.357458	0.858691	0.770622	0.0684348	0.593592	0.970463	0.919401	-0.174979	0.177315	0.995969	0.995969	-0.128931	0.30083	0.793928	0.68129
15402533	CASP2	ENSGALG00000014698	-0.0447823	0.588085	0.933259	0.837542	0.150571	0.0845752	0.815639	0.772724	-0.0960027	0.265316	0.995969	0.995969	-0.201791	0.0188988	0.412077	0.353614
15503632	CASP3	ENSGALG00000010638	0.0642	0.626193	0.942961	0.846249	0.0367557	0.787361	0.985045	0.933216	-0.172644	0.21018	0.995969	0.995969	-0.2736	0.0436324	0.496628	0.426169
15504767	CASP6	ENSGALG00000012186	0.169417	0.127378	0.733351	0.658137	-0.0977549	0.389867	0.941431	0.891897	-0.0393018	0.728382	0.995969	0.995969	-0.110964	0.313341	0.80095	0.687316
15527600	CASP7	ENSGALG00000008933	-0.0175258	0.88378	0.986048	0.884917	0.0667861	0.591195	0.970463	0.919401	-0.16669	0.184812	0.995969	0.995969	-0.215951	0.0783012	0.582376	0.499752
15532333	CASP8	ENSGALG00000008355	-0.119783	0.190914	0.781225	0.701101	0.00232114	0.980218	0.99775	0.945253	0.0174921	0.85181	0.998509	0.998509	0.134954	0.141926	0.657139	0.563908
15469173	CASP9	ENSGALG00000001366	-0.0565826	0.591052	0.934478	0.838636	-0.195326	0.0792131	0.808691	0.766141	0.073597	0.500082	0.995969	0.995969	0.325506	0.00364406	0.286789	0.246101
15390724	CASQ2	ENSGALG00000015018	-0.00439187	0.965237	0.99601	0.893858	0.0326012	0.754793	0.983775	0.932013	-0.0121601	0.907203	0.998509	0.998509	-0.0403694	0.689056	0.94262	0.808887
15390035	CASR	ENSGALG00000038405	-0.0941624	0.443304	0.890793	0.799432	-0.0488208	0.700058	0.977754	0.926309	0.0298017	0.813957	0.996375	0.996375	0.172785	0.163695	0.685804	0.588507
15553546	CASR	ENSGALG00000038405	-0.0232294	0.853861	0.980146	0.87962	0.053806	0.680508	0.974843	0.923551	-0.018215	0.889015	0.998509	0.998509	-0.0487915	0.699084	0.944923	0.810863
15554128	CASR	ENSGALG00000038405	-0.0367927	0.759435	0.969176	0.869776	-0.0896552	0.472355	0.954206	0.904	-0.0455944	0.713991	0.995969	0.995969	0.0808534	0.50211	0.890144	0.763856
15564701	CAST	ENSGALG00000014682	0.340823	0.00138961	0.461694	0.414342	0.153455	0.139488	0.852901	0.808026	0.0749472	0.465045	0.995969	0.995969	-0.41933	0.000141825	0.10931	0.0938018
15515297	CAT	ENSGALG00000030187	-0.0428541	0.703317	0.957179	0.859009	0.0647958	0.578451	0.970463	0.919401	-0.178604	0.13118	0.995969	0.995969	-0.200546	0.081082	0.585431	0.502373
15552895	CATIP	ENSGALG00000045119	-0.0938389	0.366585	0.86232	0.773879	-0.150937	0.164091	0.865843	0.820286	-0.0553627	0.605364	0.995969	0.995969	0.189413	0.0733818	0.572912	0.491631
15398386	CAV1	ENSGALG00000043287	0.082454	0.439342	0.889697	0.798448	0.0278054	0.800326	0.985291	0.93345	0.0385973	0.725635	0.995969	0.995969	-0.0716622	0.501067	0.890084	0.763805
15398390	CAV2	ENSGALG00000033295	0.137872	0.329249	0.849628	0.762488	0.295686	0.0479895	0.740317	0.701364	0.283777	0.0571734	0.995969	0.995969	-0.14978	0.289793	0.786748	0.675129
15420454	CAV3	ENSGALG00000008351	0.0425151	0.665496	0.950142	0.852693	-0.102702	0.315912	0.917268	0.869005	-0.0615768	0.545743	0.995969	0.995969	-0.00139041	0.988704	0.998727	0.857034
15452791	CAVIN4	ENSGALG00000026452	-0.31756	0.00238648	0.486786	0.436861	-0.0309045	0.759724	0.984214	0.932429	-0.232873	0.0262145	0.995969	0.995969	0.115591	0.240817	0.751895	0.645221
15466548	CBFA2T2	ENSGALG00000003096	0.0969476	0.189642	0.780903	0.700812	-0.00419115	0.955757	0.997292	0.944819	0.125935	0.102161	0.995969	0.995969	0.0331787	0.649879	0.932903	0.800549
15418070	CBFA2T3	ENSGALG00000032410	-0.185485	0.0277317	0.600797	0.539178	-0.0567195	0.501685	0.963199	0.91252	-0.0486113	0.564409	0.995969	0.995969	0.193593	0.0220007	0.428002	0.36728
15414846	CBFB	ENSGALG00000003169	-0.02525	0.743818	0.965092	0.866111	0.0578041	0.471167	0.954122	0.903921	0.0621612	0.438672	0.995969	0.995969	0.0296071	0.701659	0.94514	0.811049
15476074	CBL	ENSGALG00000029077	0.00712966	0.944206	0.993131	0.891274	0.153039	0.15283	0.858159	0.813007	0.142505	0.182261	0.995969	0.995969	-0.0176631	0.862378	0.977993	0.839241
15403270	CBLB	ENSGALG00000015351	0.0736997	0.460974	0.897336	0.805304	0.0258986	0.801679	0.985669	0.933807	0.0438295	0.671049	0.995969	0.995969	-0.0557689	0.576281	0.912361	0.782921
15385179	CBLL1	ENSGALG00000038981	0.151684	0.20835	0.790159	0.709119	-0.0961947	0.437504	0.948444	0.898541	0.0725591	0.557364	0.995969	0.995969	0.0170702	0.886111	0.98207	0.84274
15415093	CBLN1	ENSGALG00000042664	-0.047002	0.68834	0.954744	0.856824	-0.133113	0.276072	0.906654	0.85895	-0.0901722	0.458511	0.995969	0.995969	0.0899426	0.444174	0.863908	0.741342
15466016	CBLN4	ENSGALG00000030821	-0.25442	0.0129499	0.53645	0.481431	-0.0597712	0.555788	0.970463	0.919401	-0.231467	0.0273873	0.995969	0.995969	0.0827247	0.399948	0.847506	0.727267
15392015	CBR1	ENSGALG00000016027	0.0849775	0.438315	0.889697	0.798448	0.0162112	0.885933	0.991508	0.93934	-0.252936	0.0306054	0.995969	0.995969	-0.354125	0.00245948	0.265847	0.22813
15502746	CBR4	ENSGALG00000009714	0.175231	0.239872	0.805232	0.722646	-0.0853469	0.577247	0.970463	0.919401	-0.0784732	0.608162	0.995969	0.995969	-0.168357	0.258445	0.762795	0.654575
15562971	CBWD1	ENSGALG00000010147	0.0361151	0.760396	0.969176	0.869776	0.000932255	0.993928	0.99948	0.946892	-0.0240978	0.84409	0.9979	0.9979	-0.0611452	0.60609	0.919179	0.788772
15553252	CBX1	ENSGALG00000033926	-0.167476	0.0794711	0.687859	0.617311	0.10699	0.272418	0.90658	0.858879	0.00652923	0.946126	0.998509	0.998509	0.0670156	0.474469	0.879045	0.754331
15443393	CBX2	ENSGALG00000023338	-0.0233146	0.77211	0.970619	0.87107	-0.0316161	0.704498	0.978788	0.927289	-0.0514179	0.538078	0.995969	0.995969	0.00351288	0.965172	0.994051	0.853021
15443395	CBX2	ENSGALG00000023338	-0.0216521	0.848313	0.979027	0.878616	0.251127	0.0378686	0.715263	0.677629	0.180502	0.129778	0.995969	0.995969	-0.0489728	0.665638	0.93806	0.804973
15450112	CBX3	ENSGALG00000011038	0.0718832	0.449328	0.893201	0.801592	0.000211412	0.998278	0.99948	0.946892	0.0228697	0.815436	0.996375	0.996375	-0.049225	0.603604	0.918475	0.788167
15441569	CBX4	ENSGALG00000035911	-0.000281998	0.998005	0.999545	0.89703	0.0622392	0.59468	0.970463	0.919401	0.0133234	0.909139	0.998509	0.998509	-0.0486338	0.666717	0.93806	0.804973
15566076	CBX4	ENSGALG00000035911	-0.224416	0.0089107	0.53423	0.479438	0.0167721	0.842513	0.989357	0.937301	-0.0319959	0.704888	0.995969	0.995969	0.175648	0.0369874	0.48247	0.41402
15387680	CBX7	ENSGALG00000041236	-0.0241056	0.797509	0.973638	0.87378	-0.0460927	0.635921	0.970463	0.919401	-0.0755301	0.439155	0.995969	0.995969	-0.00533177	0.954724	0.992495	0.851686
15441573	CBX8	ENSGALG00000026548	-0.157814	0.102333	0.705664	0.63329	0.0417033	0.670977	0.974123	0.922869	0.0261407	0.789858	0.995969	0.995969	0.142252	0.139445	0.651274	0.558875
15400193	CBY1	ENSGALG00000012218	-0.144582	0.100406	0.705664	0.63329	0.154868	0.0895497	0.81975	0.776619	-0.0222845	0.803014	0.995969	0.995969	-0.0325706	0.706052	0.945499	0.811357
15544124	CC2D1B	ENSGALG00000010619	-0.0561837	0.594893	0.934733	0.838866	0.220285	0.0498027	0.747652	0.708314	0.0203213	0.852326	0.998509	0.998509	-0.14378	0.178441	0.698822	0.599677
15512235	CC2D2A	ENSGALG00000014514	-0.0310818	0.763072	0.969867	0.870396	0.0462394	0.665056	0.973529	0.922307	0.0749515	0.483792	0.995969	0.995969	0.0597938	0.562672	0.907799	0.779006
15525555	CCAR1		-0.0642173	0.549158	0.922579	0.827958	-0.0927407	0.404456	0.942857	0.893248	0.0155809	0.888058	0.998509	0.998509	0.172539	0.113181	0.616978	0.529445
15561684	CCBE1	ENSGALG00000027785	-0.0670548	0.509064	0.909461	0.816185	0.0211021	0.840438	0.989357	0.937301	0.100217	0.342053	0.995969	0.995969	0.14617	0.154862	0.673511	0.577958
15414227	CCDC102A	ENSGALG00000029999	-0.0274707	0.703625	0.957265	0.859086	0.0408174	0.58542	0.970463	0.919401	-0.0418374	0.576124	0.995969	0.995969	-0.0551841	0.446191	0.864142	0.741543
15565662	CCDC112	ENSGALG00000045092	-0.109464	0.32012	0.844016	0.757453	0.260208	0.026598	0.688226	0.652015	0.089563	0.430692	0.995969	0.995969	-0.0611811	0.576533	0.912361	0.782921
15416374	CCDC113	ENSGALG00000052975	0.0991138	0.423079	0.885366	0.794561	-0.0995142	0.437	0.948444	0.898541	0.0262223	0.837056	0.9979	0.9979	0.0266226	0.828892	0.972594	0.834609
15432765	CCDC117	ENSGALG00000005784	-0.0285051	0.657419	0.948133	0.850891	0.0770613	0.250674	0.898273	0.85101	-0.0314977	0.635979	0.995969	0.995969	-0.0800539	0.217439	0.73364	0.629556
15456007	CCDC12	ENSGALG00000005487	-0.150943	0.13943	0.737826	0.662153	0.0722443	0.488911	0.959994	0.909483	-0.0462621	0.65699	0.995969	0.995969	0.0324368	0.747065	0.954399	0.818995
15556398	CCDC124		0.0298616	0.817375	0.975994	0.875894	-0.057851	0.665905	0.973752	0.922517	0.0899432	0.502856	0.995969	0.995969	0.117933	0.364493	0.823093	0.706317
15565032	CCDC125	ENSGALG00000015572	0.0367359	0.662911	0.949463	0.852084	0.0991891	0.259318	0.901205	0.853788	0.0300971	0.729949	0.995969	0.995969	-0.105828	0.213783	0.730925	0.627226
15450057	CCDC126	ENSGALG00000010976	0.154664	0.127816	0.733351	0.658137	-0.0303692	0.769011	0.984802	0.932986	-0.0369419	0.721004	0.995969	0.995969	-0.161237	0.112922	0.616689	0.529197
15452668	CCDC127	ENSGALG00000034628	-0.254948	0.0253767	0.598903	0.537478	-0.00806898	0.943444	0.997292	0.944819	0.0391331	0.73102	0.995969	0.995969	0.30215	0.00897137	0.339825	0.291613
15443215	CCDC137	ENSGALG00000004505	-0.1587	0.173879	0.772031	0.69285	-0.114048	0.341747	0.928186	0.879349	-0.188589	0.120042	0.995969	0.995969	0.0841589	0.4665	0.875842	0.751583
15537461	CCDC14	ENSGALG00000044814	0.0856642	0.440291	0.889697	0.798448	0.0969653	0.399133	0.942637	0.89304	0.191158	0.101394	0.995969	0.995969	0.00852869	0.938493	0.990452	0.849933
15532675	CCDC141	ENSGALG00000020788	0.106886	0.467812	0.899057	0.806848	0.274076	0.077655	0.807385	0.764904	0.199032	0.195292	0.995969	0.995969	-0.181929	0.219858	0.735656	0.631285
15532681	CCDC141	ENSGALG00000020788	0.179348	0.211071	0.790159	0.709119	0.0393996	0.788422	0.985045	0.933216	0.101881	0.489022	0.995969	0.995969	-0.116867	0.412038	0.850496	0.729833
15538329	CCDC148	ENSGALG00000012555	0.0773681	0.457412	0.896075	0.804172	-0.0438722	0.683085	0.974995	0.923695	-0.157349	0.148841	0.995969	0.995969	-0.190844	0.0723304	0.571253	0.490207
15505717	CCDC149	ENSGALG00000014391	-0.0278551	0.81016	0.974685	0.87472	0.14205	0.241172	0.893787	0.84676	-0.0572895	0.633567	0.995969	0.995969	-0.171484	0.145254	0.66158	0.567719
15475470	CCDC15	ENSGALG00000033570	-0.0526933	0.568961	0.928811	0.833551	-0.128731	0.183498	0.873787	0.827813	-0.15148	0.119352	0.995969	0.995969	0.0299442	0.745786	0.954399	0.818995
15475100	CCDC153	ENSGALG00000044002	-0.0982596	0.357655	0.858691	0.770622	0.0473507	0.666959	0.973752	0.922517	-0.111909	0.312121	0.995969	0.995969	-0.0609997	0.566495	0.909356	0.780342
15455658	CCDC166	ENSGALG00000053276	-0.0196625	0.898077	0.988642	0.887245	-0.170392	0.287506	0.909852	0.86198	-0.219912	0.172158	0.995969	0.995969	-0.0298581	0.8458	0.974494	0.836238
15487723	CCDC167	ENSGALG00000010151	-0.295726	0.0255182	0.598903	0.537478	-0.1576	0.237546	0.893787	0.84676	-0.0938527	0.47892	0.995969	0.995969	0.359472	0.00755797	0.328454	0.281855
15489221	CCDC170	ENSGALG00000012971	-0.128797	0.360637	0.859993	0.771791	0.221598	0.132697	0.850131	0.805401	-0.000668539	0.99632	0.999922	0.999922	-0.09347	0.505834	0.890144	0.763856
15559016	CCDC171	ENSGALG00000015103	0.0769593	0.576825	0.93074	0.835282	-0.229339	0.113932	0.838309	0.794201	0.0780916	0.584318	0.995969	0.995969	0.230471	0.100607	0.613646	0.526586
15533060	CCDC173L	ENSGALG00000044224	-0.0926075	0.276293	0.825683	0.741	0.123985	0.16149	0.86512	0.819602	0.0469654	0.591311	0.995969	0.995969	0.0155883	0.853375	0.976174	0.83768
15419811	CCDC174	ENSGALG00000006459	0.10749	0.269298	0.822256	0.737924	0.00731778	0.941561	0.997292	0.944819	0.0719461	0.472729	0.995969	0.995969	-0.0428616	0.657168	0.936014	0.803218
15543091	CCDC18	ENSGALG00000005889	0.00261427	0.981504	0.996878	0.894636	0.110311	0.347743	0.930095	0.881157	0.140594	0.233264	0.995969	0.995969	0.0276687	0.806253	0.967583	0.830308
15439596	CCDC180		0.074605	0.462803	0.898235	0.806111	0.0235212	0.822412	0.986968	0.935038	-0.0357523	0.73311	0.995969	0.995969	-0.133878	0.191456	0.713163	0.611984
15390965	CCDC181	ENSGALG00000015221	0.00143568	0.987313	0.997428	0.89513	0.0199554	0.830968	0.989357	0.937301	0.0103642	0.911702	0.998509	0.998509	-0.0110268	0.902804	0.985351	0.845556
15446077	CCDC183	ENSGALG00000045666	-0.186805	0.0351053	0.627479	0.563124	-0.0985461	0.271318	0.90658	0.858879	-0.203761	0.026907	0.995969	0.995969	0.0815902	0.344691	0.815367	0.699688
15390820	CCDC191	ENSGALG00000053464	-0.0179953	0.849914	0.979039	0.878627	0.043588	0.658283	0.973015	0.921819	0.0677171	0.49288	0.995969	0.995969	0.0421244	0.658174	0.936242	0.803414
15518382	CCDC198	ENSGALG00000012095	-0.0689868	0.463536	0.898464	0.806316	-0.220994	0.0279973	0.688226	0.652015	-0.194022	0.0518526	0.995969	0.995969	0.095959	0.309665	0.799045	0.685681
15492616	CCDC25	ENSGALG00000016586	0.101636	0.43805	0.889697	0.798448	-0.173802	0.203519	0.884695	0.838146	0.0250496	0.852899	0.998509	0.998509	0.0972161	0.458061	0.870697	0.747167
15497367	CCDC28A	ENSGALG00000013834	-0.0910554	0.297334	0.83712	0.751263	-0.0131857	0.883174	0.991508	0.93934	0.0383415	0.669535	0.995969	0.995969	0.142583	0.1066	0.613646	0.526586
15474356	CCDC28B	ENSGALG00000003241	0.0500617	0.659181	0.949064	0.851727	-0.131825	0.265541	0.905032	0.857413	-0.053117	0.651226	0.995969	0.995969	0.0286465	0.800563	0.966695	0.829546
15397446	CCDC3	ENSGALG00000030140	0.00605437	0.960337	0.995258	0.893183	-0.0264974	0.833506	0.989357	0.937301	-0.093883	0.458079	0.995969	0.995969	-0.0734399	0.54741	0.904939	0.776552
15519312	CCDC34	ENSGALG00000012194	0.0307247	0.726355	0.962987	0.864222	3.32729e-05	0.999708	0.999877	0.947268	0.0527444	0.56224	0.995969	0.995969	0.0219865	0.80216	0.966989	0.829798
15443371	CCDC40	ENSGALG00000007042	0.0605897	0.489629	0.904227	0.811488	0.0673596	0.458297	0.950659	0.900639	0.024374	0.787691	0.995969	0.995969	-0.103575	0.240695	0.751895	0.645221
15440300	CCDC42		-0.0381801	0.733228	0.964561	0.865634	0.00290121	0.980021	0.99775	0.945253	0.0128357	0.911787	0.998509	0.998509	0.0481147	0.6677	0.938611	0.805446
15481754	CCDC43	ENSGALG00000001022	0.182794	0.0235562	0.592784	0.531987	0.068202	0.398966	0.94256	0.892967	0.17442	0.0358464	0.995969	0.995969	-0.076576	0.32783	0.809647	0.694779
15549135	CCDC50	ENSGALG00000020813	-0.0977586	0.247457	0.809912	0.726846	0.107574	0.219457	0.888547	0.841795	-0.0554353	0.523499	0.995969	0.995969	-0.0652511	0.437653	0.861806	0.739538
15419824	CCDC51	ENSGALG00000006465	0.0427509	0.586847	0.933154	0.837448	-0.0639934	0.43304	0.948444	0.898541	-0.0184478	0.820465	0.996375	0.996375	0.00279466	0.971601	0.995131	0.853948
15440846	CCDC57	ENSGALG00000035675	0.0239999	0.832404	0.977429	0.877182	0.136726	0.248618	0.897738	0.850503	-0.143963	0.224933	0.995969	0.995969	-0.304689	0.0104882	0.354828	0.304487
15440857	CCDC57	ENSGALG00000035675	-0.0953075	0.36464	0.861129	0.77281	-0.0413174	0.702775	0.97861	0.92712	-0.12755	0.243036	0.995969	0.995969	0.00907531	0.930797	0.988962	0.848654
15399143	CCDC59	ENSGALG00000028648	-0.0190453	0.849454	0.979027	0.878616	-0.0909026	0.38396	0.9404	0.89092	-0.0163123	0.875184	0.998509	0.998509	0.0936356	0.353629	0.820126	0.703771
15525308	CCDC6	ENSGALG00000003165	0.0243961	0.794133	0.973161	0.873352	0.0528817	0.585384	0.970463	0.919401	-0.0225197	0.815969	0.996375	0.996375	-0.0997975	0.289505	0.786748	0.675129
15435654	CCDC60	ENSGALG00000046262	-0.179621	0.0578213	0.667081	0.598664	-0.180316	0.0653858	0.779799	0.73877	-0.164403	0.0916223	0.995969	0.995969	0.195534	0.039835	0.488881	0.419521
15547967	CCDC61	ENSGALG00000006714	-0.165799	0.0528971	0.658947	0.591364	-0.099848	0.251472	0.898273	0.85101	-0.13665	0.119559	0.995969	0.995969	0.128997	0.127955	0.636255	0.545987
15432275	CCDC63		-0.0483924	0.589742	0.934028	0.838232	-0.013297	0.885957	0.991508	0.93934	-0.0118276	0.898484	0.998509	0.998509	0.0498618	0.578546	0.912574	0.783104
15419331	CCDC66	ENSGALG00000005450	0.0164935	0.908801	0.989479	0.887996	-0.00504209	0.97301	0.997396	0.944918	-0.024558	0.869133	0.998509	0.998509	-0.0360094	0.802586	0.967032	0.829835
15423638	CCDC69		-0.0715506	0.585007	0.932842	0.837168	-0.132102	0.332323	0.924309	0.875676	-0.00228645	0.98652	0.999435	0.999435	0.201366	0.129933	0.636732	0.546396
15419919	CCDC71	ENSGALG00000006787	0.0104526	0.878881	0.984753	0.883755	-0.0300029	0.672955	0.974204	0.922946	0.0401634	0.572443	0.995969	0.995969	0.0597136	0.386535	0.839538	0.720429
15388821	CCDC77	ENSGALG00000012987	-0.10175	0.175099	0.772031	0.69285	0.016199	0.832622	0.989357	0.937301	-0.0727027	0.345864	0.995969	0.995969	0.0128479	0.862241	0.977993	0.839241
15430955	CCDC78	ENSGALG00000044070	-0.12429	0.181517	0.773496	0.694165	-0.0333041	0.726232	0.980358	0.928776	-0.0348448	0.714134	0.995969	0.995969	0.12275	0.18685	0.707086	0.606769
15390904	CCDC80	ENSGALG00000015193	0.100052	0.430712	0.887818	0.796762	0.0769421	0.557461	0.970463	0.919401	0.189064	0.154548	0.995969	0.995969	0.0120708	0.923922	0.987281	0.847211
15396127	CCDC82	ENSGALG00000013489	0.167	0.160023	0.759626	0.681718	-0.0171082	0.887812	0.991593	0.93942	0.0978121	0.42206	0.995969	0.995969	-0.0520801	0.657084	0.936014	0.803218
15475312	CCDC84	ENSGALG00000007689	0.0266298	0.765123	0.969867	0.870396	0.00938161	0.918961	0.994813	0.942471	0.0346137	0.707643	0.995969	0.995969	-0.00139763	0.987481	0.998643	0.856961
15485225	CCDC85A	ENSGALG00000043080	0.0221528	0.819055	0.976553	0.876396	0.103901	0.303528	0.912292	0.864291	0.00518713	0.958714	0.998509	0.998509	-0.120867	0.216959	0.73364	0.629556
15523601	CCDC85C	ENSGALG00000011139	0.0416831	0.739409	0.965092	0.866111	0.0420219	0.745952	0.982307	0.930623	-0.0145291	0.91075	0.998509	0.998509	-0.0982342	0.434777	0.861333	0.739132
15518905	CCDC86	ENSGALG00000036935	-0.189661	0.0392337	0.638055	0.572615	0.0109468	0.905565	0.993372	0.941105	-0.198509	0.03722	0.995969	0.995969	-0.0197951	0.824315	0.97153	0.833696
15408404	CCDC89	ENSGALG00000037520	-0.107569	0.251831	0.812679	0.729329	0.0542232	0.574008	0.970463	0.919401	0.0529863	0.582736	0.995969	0.995969	0.106333	0.257222	0.761632	0.653576
15389786	CCDC91	ENSGALG00000031666	0.240379	0.0642425	0.671889	0.602979	-0.214999	0.107621	0.833323	0.789477	-0.13199	0.317569	0.995969	0.995969	-0.157369	0.219137	0.735366	0.631037
15431857	CCDC92	ENSGALG00000003146	-0.0945476	0.318661	0.844016	0.757453	0.00328468	0.973104	0.997396	0.944918	0.00980508	0.919839	0.998509	0.998509	0.101068	0.286927	0.784651	0.673329
15534256	CCDC93	ENSGALG00000012129	0.215053	0.0778578	0.687102	0.616632	0.248601	0.050167	0.749208	0.709788	0.193541	0.123207	0.995969	0.995969	-0.270113	0.0287345	0.449582	0.385798
15512448	CCDC96		-0.0533978	0.700453	0.956291	0.858213	-0.0710898	0.620985	0.970463	0.919401	0.0996661	0.488925	0.995969	0.995969	0.224154	0.112538	0.616228	0.528802
15458780	CCK	ENSGALG00000029788	-0.0609852	0.497173	0.906815	0.81381	-0.0572617	0.537734	0.970106	0.919064	-0.0976281	0.29595	0.995969	0.995969	0.0206188	0.817907	0.96915	0.831653
15505662	CCKAR	ENSGALG00000030801	0.112623	0.250078	0.810889	0.727723	0.0731288	0.467989	0.953073	0.902927	-0.0508807	0.612882	0.995969	0.995969	-0.236632	0.0191488	0.412286	0.353793
15408634	CCKBR	ENSGALG00000039837	-0.0601663	0.697458	0.955907	0.857867	0.0139918	0.930328	0.996109	0.943699	-0.0926924	0.563378	0.995969	0.995969	-0.0465178	0.763642	0.958785	0.822758
15444499	CCL1	ENSGALG00000002329	0.00308134	0.974882	0.996603	0.89439	-0.0250011	0.805142	0.986159	0.934272	-0.0201515	0.84236	0.9979	0.9979	0.00176822	0.985584	0.998551	0.856883
15414387	CCL17	ENSGALG00000024466	-0.00394493	0.974536	0.996603	0.89439	0.198939	0.126382	0.849294	0.804608	0.0928947	0.469445	0.995969	0.995969	-0.102099	0.411055	0.850071	0.729468
15554396	CCL19	ENSGALG00000028256	-0.162275	0.0795783	0.687859	0.617311	0.175521	0.0675102	0.788034	0.746571	-0.0521383	0.5786	0.995969	0.995969	-0.0653835	0.471606	0.877897	0.753346
15546088	CCL20	ENSGALG00000003003	0.00946589	0.933539	0.992116	0.890363	0.0221771	0.850319	0.991508	0.93934	-0.120612	0.30831	0.995969	0.995969	-0.152255	0.185447	0.70596	0.605803
15444505	CCL26	ENSGALG00000014585	-0.0918612	0.368851	0.862681	0.774203	0.187574	0.0812261	0.810818	0.768156	0.0741623	0.48236	0.995969	0.995969	-0.0215503	0.832106	0.972887	0.83486
15443961	CCL4	ENSGALG00000032717	-0.164429	0.109563	0.71848	0.644791	-0.121581	0.24869	0.897738	0.850503	-0.0866085	0.408993	0.995969	0.995969	0.199402	0.0543471	0.527758	0.452882
15445952	CCL4	ENSGALG00000032717	-0.0411556	0.677375	0.952549	0.854854	0.071922	0.483443	0.95901	0.908551	-0.0668516	0.514601	0.995969	0.995969	-0.0976181	0.326537	0.809052	0.694269
15444495	CCLI5	ENSGALG00000024470	-0.0936586	0.408923	0.880239	0.78996	0.159553	0.177743	0.869957	0.824184	0.0181845	0.87631	0.998509	0.998509	-0.0477098	0.672864	0.939645	0.806334
15446520	CCLI7	ENSGALG00000041079	0.0844926	0.566006	0.928811	0.833551	0.132288	0.386786	0.9404	0.89092	0.00841996	0.955829	0.998509	0.998509	-0.20836	0.161975	0.684897	0.587728
15446517	CCLI8	ENSGALG00000043065	-0.180025	0.170694	0.770056	0.691078	0.16232	0.231198	0.893649	0.846629	-0.0508142	0.705141	0.995969	0.995969	-0.0331088	0.798456	0.966456	0.829341
15456070	CCM2	ENSGALG00000005612	-0.125428	0.174231	0.772031	0.69285	-0.0092991	0.921419	0.994813	0.942471	0.0221645	0.814172	0.996375	0.996375	0.156892	0.0916038	0.597511	0.51274
15456074	CCM2	ENSGALG00000005612	0.0323523	0.735546	0.964586	0.865656	-0.0328014	0.740761	0.981536	0.929892	0.0367943	0.710606	0.995969	0.995969	0.0372434	0.697487	0.9441	0.810156
15465564	CCM2L	ENSGALG00000006479	-0.0228659	0.807646	0.97437	0.874437	-0.0873861	0.371318	0.93739	0.888069	-0.0528261	0.587506	0.995969	0.995969	0.0574259	0.541839	0.902902	0.774804
15407187	CCNA1	ENSGALG00000017052	0.0665035	0.468628	0.899314	0.807079	-0.100728	0.291038	0.909852	0.86198	0.0129214	0.891393	0.998509	0.998509	0.0471456	0.606729	0.919179	0.788772
15504512	CCNA2	ENSGALG00000011881	-0.0604769	0.678392	0.952774	0.855056	0.34173	0.0287189	0.691712	0.655318	0.137477	0.364775	0.995969	0.995969	-0.143775	0.327045	0.809052	0.694269
15490618	CCNC	ENSGALG00000015471	0.0968827	0.385691	0.870556	0.78127	-0.070137	0.542921	0.970106	0.919064	0.0211416	0.854134	0.998509	0.998509	-0.00560415	0.959759	0.993556	0.852596
15515175	CCND1	ENSGALG00000007555	0.0557428	0.523647	0.916446	0.822454	0.0185204	0.837376	0.989357	0.937301	0.113022	0.215402	0.995969	0.995969	0.0387588	0.656963	0.936014	0.803218
15401937	CCND2	ENSGALG00000017283	-0.00565482	0.969565	0.996144	0.893978	0.298645	0.0580154	0.775554	0.734748	0.113846	0.45983	0.995969	0.995969	-0.179145	0.231671	0.743422	0.63795
15480521	CCND3	ENSGALG00000003485	-0.137364	0.0941993	0.704587	0.632323	-0.0561855	0.500979	0.963199	0.91252	0.0322073	0.699039	0.995969	0.995969	0.225757	0.00773857	0.328483	0.28188
15466967	CCNDBP1	ENSGALG00000004837	0.0205459	0.783435	0.971998	0.872308	0.0592841	0.445281	0.948444	0.898541	0.0171915	0.824144	0.996375	0.996375	-0.0626385	0.404221	0.84908	0.728618
15415230	CCNE1	ENSGALG00000004494	-0.0331572	0.712333	0.959318	0.860929	-0.00604988	0.948127	0.997292	0.944819	-0.0809781	0.386458	0.995969	0.995969	-0.041771	0.642474	0.929685	0.797787
15428742	CCNF	ENSGALG00000038502	-0.0270773	0.796487	0.973509	0.873664	0.0811311	0.456961	0.949877	0.899899	0.122521	0.263739	0.995969	0.995969	0.0684671	0.515431	0.894492	0.767587
15560436	CCNH	ENSGALG00000015641	0.005888	0.953713	0.994255	0.892283	-0.0288156	0.78386	0.985045	0.933216	-0.101452	0.337198	0.995969	0.995969	-0.0785249	0.440852	0.862711	0.740314
15504235	CCNI	ENSGALG00000011457	0.0207138	0.773822	0.970619	0.87107	-0.004995	0.946591	0.997292	0.944819	0.114466	0.131159	0.995969	0.995969	0.0987473	0.176228	0.697781	0.598784
15424285	CCNI2	ENSGALG00000023812	-0.0143739	0.907421	0.989479	0.887996	-0.00410141	0.974424	0.997396	0.944918	-0.028152	0.825883	0.996375	0.996375	-0.00967664	0.937595	0.990162	0.849684
15530154	CCNJ	ENSGALG00000006955	0.305709	0.0347885	0.627479	0.563124	0.0709821	0.625158	0.970463	0.919401	0.0693031	0.633337	0.995969	0.995969	-0.307388	0.0338652	0.46728	0.400985
15423006	CCNJL	ENSGALG00000040152	0.124356	0.32985	0.849628	0.762488	0.174816	0.188266	0.873787	0.827813	0.282972	0.0367609	0.995969	0.995969	-0.0161998	0.898298	0.984663	0.844965
15517622	CCNK	ENSGALG00000011138	0.235793	0.0225391	0.589635	0.529161	-0.180396	0.0863711	0.817054	0.774065	0.328651	0.00282424	0.995969	0.995969	0.273253	0.00901554	0.339937	0.291709
15547494	CCNL1	ENSGALG00000009699	0.0905573	0.380997	0.867454	0.778487	-0.0377814	0.722755	0.980358	0.928776	-0.0348346	0.743552	0.995969	0.995969	-0.0876106	0.396517	0.845435	0.72549
15468574	CCNL2	ENSGALG00000001551	0.168053	0.127511	0.733351	0.658137	-0.0601093	0.592922	0.970463	0.919401	-0.0281952	0.801678	0.995969	0.995969	-0.136139	0.214332	0.731793	0.62797
15534333	CCNT2		0.0816057	0.527456	0.917328	0.823246	0.245868	0.0717165	0.803222	0.76096	0.11134	0.405908	0.995969	0.995969	-0.216134	0.0999193	0.612138	0.525291
15536009	CCNYL1	ENSGALG00000008485	-0.111684	0.353485	0.858248	0.770225	-0.0558301	0.652511	0.972587	0.921414	-0.157611	0.208293	0.995969	0.995969	0.00990299	0.934018	0.989502	0.849117
15427876	CCP110	ENSGALG00000006925	0.128237	0.207385	0.790097	0.709063	-0.0906662	0.386201	0.9404	0.89092	-0.0187791	0.856816	0.998509	0.998509	-0.0563501	0.575985	0.912361	0.782921
15410067	CCPG1	ENSGALG00000004387	-0.138151	0.393906	0.873988	0.78435	0.177478	0.291379	0.909852	0.86198	-0.0699105	0.675583	0.995969	0.995969	-0.109238	0.499376	0.890084	0.763805
15458627	CCR2	ENSGALG00000050893	0.0703979	0.746112	0.966131	0.867043	0.0532028	0.813064	0.986722	0.934805	-0.0857821	0.703178	0.995969	0.995969	-0.209383	0.338444	0.812954	0.697617
15450812	CCR4	ENSGALG00000039146	0.162061	0.263431	0.819188	0.735171	-0.0797658	0.592262	0.970463	0.919401	-0.125405	0.401243	0.995969	0.995969	-0.207699	0.154156	0.672754	0.577308
15458625	CCR5	ENSGALG00000037077	-0.176221	0.130875	0.735026	0.65964	0.117611	0.325332	0.922303	0.873776	-0.064797	0.586047	0.995969	0.995969	-0.006187	0.956984	0.992758	0.851912
15496692	CCR6	ENSGALG00000011418	0.109268	0.315224	0.843649	0.757123	-0.200956	0.0788963	0.808148	0.765627	-0.0689051	0.538747	0.995969	0.995969	0.022783	0.832966	0.973031	0.834983
15482351	CCR7	ENSGALG00000035733	0.108092	0.297744	0.83712	0.751263	0.128441	0.233114	0.893649	0.846629	0.139334	0.19665	0.995969	0.995969	-0.0971994	0.348366	0.81713	0.701201
15450806	CCR8	ENSGALG00000038069	0.0489767	0.71661	0.960556	0.86204	-0.251856	0.0777315	0.807706	0.765208	-0.227237	0.110001	0.995969	0.995969	-0.0243573	0.856637	0.977258	0.83861
15458629	CCR8L	ENSGALG00000011734	-0.0772704	0.616447	0.939737	0.843356	0.265852	0.10198	0.829134	0.785508	-0.158245	0.32425	0.995969	0.995969	-0.346826	0.0296571	0.455982	0.39129
15458631	CCR9	ENSGALG00000011808	-0.0139289	0.899621	0.988672	0.887272	-0.0155326	0.891908	0.991593	0.93942	-0.066828	0.559705	0.995969	0.995969	-0.0373665	0.735254	0.951862	0.816818
15496441	CCSAP	ENSGALG00000011084	0.129394	0.341216	0.854612	0.766961	-0.0550121	0.694251	0.977212	0.925796	0.0860299	0.539395	0.995969	0.995969	0.0116479	0.931271	0.988962	0.848654
15503386	CCSER1	ENSGALG00000010392	-0.0968269	0.472501	0.900854	0.808461	0.245712	0.0837593	0.811911	0.769192	0.0317863	0.819162	0.996375	0.996375	-0.117098	0.385771	0.839529	0.720421
15503389	CCSER1	ENSGALG00000010392	-0.135901	0.385702	0.870556	0.78127	0.2598	0.113778	0.838309	0.794201	-0.035279	0.826902	0.996375	0.996375	-0.159178	0.310609	0.799709	0.686251
15524877	CCSER2	ENSGALG00000037682	-0.0393635	0.704398	0.957572	0.859362	-0.112436	0.298467	0.912292	0.864291	0.0233492	0.827768	0.996375	0.996375	0.175149	0.0977265	0.607366	0.521197
15524880	CCSER2	ENSGALG00000037682	-0.0117304	0.92293	0.991954	0.890217	-0.154079	0.224573	0.892726	0.845755	0.00467142	0.970308	0.998788	0.998788	0.170481	0.165654	0.687393	0.58987
15386312	CCT2	ENSGALG00000009975	0.0715328	0.545441	0.922579	0.827958	0.0733065	0.549427	0.970463	0.919401	-0.120961	0.325437	0.995969	0.995969	-0.2658	0.0296412	0.455982	0.39129
15486412	CCT4	ENSGALG00000008812	-0.0506222	0.555053	0.923548	0.828828	0.00976327	0.912217	0.99425	0.941937	-0.111308	0.21397	0.995969	0.995969	-0.0704487	0.412551	0.850496	0.729833
15460446	CCT5	ENSGALG00000013041	-0.0486427	0.571418	0.929911	0.834538	-0.0250766	0.777656	0.985045	0.933216	-0.205678	0.0255443	0.995969	0.995969	-0.131959	0.130236	0.636732	0.546396
15444534	CCT6A	ENSGALG00000002448	0.13425	0.132316	0.736624	0.661074	-0.168086	0.0707679	0.799909	0.757821	-0.119988	0.191907	0.995969	0.995969	-0.0861516	0.329433	0.809647	0.694779
15513203	CCT7	ENSGALG00000016088	-0.110584	0.237034	0.803912	0.721461	-0.0395652	0.680026	0.974822	0.923531	-0.145982	0.133988	0.995969	0.995969	0.00416739	0.964091	0.993688	0.852709
15403810	CCT8	ENSGALG00000015821	-0.180061	0.0968213	0.705664	0.63329	0.0820526	0.457459	0.95002	0.900034	-0.265842	0.0202275	0.995969	0.995969	-0.167834	0.120726	0.625562	0.536811
15429045	CCZ1	ENSGALG00000003458	0.0677139	0.480588	0.90208	0.809561	-0.0411073	0.678379	0.974549	0.923273	-0.0905784	0.363178	0.995969	0.995969	-0.117185	0.225526	0.738159	0.633433
15391529	CD101	ENSGALG00000012207	0.0950681	0.332698	0.850219	0.763019	0.144253	0.158816	0.861645	0.81631	0.0839175	0.407883	0.995969	0.995969	-0.155404	0.117388	0.619893	0.531947
15498585	CD109	ENSGALG00000015910	-0.112011	0.238818	0.804729	0.722195	-0.0207518	0.831382	0.989357	0.937301	-0.0998284	0.30921	0.995969	0.995969	0.0329346	0.726642	0.95066	0.815786
15422631	CD14	ENSGALG00000039140	-0.0752257	0.403512	0.878419	0.788327	0.00925374	0.920519	0.994813	0.942471	-0.0717985	0.44079	0.995969	0.995969	-0.00582652	0.948148	0.991553	0.850877
15520408	CD151	ENSGALG00000006856	-0.0975648	0.310355	0.843037	0.756574	-0.105951	0.287546	0.909852	0.86198	-0.0242464	0.806217	0.996001	0.996001	0.179269	0.0669344	0.566022	0.485718
15490401	CD164	ENSGALG00000053917	-0.145664	0.20343	0.786873	0.70617	0.130592	0.269239	0.90658	0.858879	-0.18655	0.117827	0.995969	0.995969	-0.171478	0.136081	0.646609	0.554872
15562555	CD180	ENSGALG00000023411	-0.0124253	0.925382	0.992082	0.890333	-0.11566	0.402057	0.942857	0.893248	-0.0974135	0.479685	0.995969	0.995969	0.0306723	0.817222	0.96915	0.831653
15436103	CD1B	ENSGALG00000043052	-0.00633194	0.969894	0.996209	0.894036	-0.090338	0.603637	0.970463	0.919401	-0.0712556	0.681941	0.995969	0.995969	0.0254143	0.879614	0.980625	0.8415
15436105	CD1B	ENSGALG00000043052	0.0309182	0.810257	0.974685	0.87472	0.0993583	0.457664	0.950113	0.900122	-0.075826	0.570203	0.995969	0.995969	-0.206103	0.115907	0.618723	0.530942
15436107	CD1B	ENSGALG00000043052	0.0299869	0.837318	0.979027	0.878616	-0.0801423	0.596658	0.970463	0.919401	0.045966	0.761165	0.995969	0.995969	0.0961213	0.511644	0.892249	0.765662
15436094	CD1C	ENSGALG00000030270	-0.0966416	0.331971	0.849905	0.762738	-0.139279	0.179532	0.869991	0.824216	-0.0851105	0.408243	0.995969	0.995969	0.15081	0.133782	0.643543	0.552241
15391508	CD2	ENSGALG00000053667	0.177744	0.145292	0.743732	0.667453	0.0651819	0.600935	0.970463	0.919401	0.0949888	0.446935	0.995969	0.995969	-0.147937	0.22327	0.735656	0.631285
15391351	CD200	ENSGALG00000015396	0.272145	0.0524416	0.657738	0.59028	0.311564	0.032963	0.70239	0.665433	0.196276	0.170546	0.995969	0.995969	-0.387433	0.00715067	0.32658	0.280246
15390895	CD200R1	ENSGALG00000019231	0.0398499	0.672968	0.951788	0.854171	-0.11298	0.251617	0.898273	0.85101	-0.0258142	0.791506	0.995969	0.995969	0.0473156	0.616452	0.922676	0.791772
15390888	CD200R1L	ENSGALG00000015191	-0.0164847	0.906461	0.989479	0.887996	-0.285646	0.0555519	0.76744	0.72706	-0.211045	0.152245	0.995969	0.995969	0.0910852	0.517422	0.894492	0.767587
15453020	CD226	ENSGALG00000013748	0.177522	0.140901	0.738759	0.66299	0.0519049	0.672964	0.974204	0.922946	0.235997	0.0611577	0.995969	0.995969	0.00657052	0.955838	0.99269	0.851853
15391471	CD247	ENSGALG00000015441	0.0265631	0.777215	0.970677	0.871122	0.0338117	0.727957	0.980358	0.928776	0.0726238	0.456422	0.995969	0.995969	0.0122489	0.896143	0.983954	0.844356
15558892	CD274	ENSGALG00000015032	0.144801	0.102114	0.705664	0.63329	-0.057368	0.524603	0.967349	0.916451	-0.0022683	0.979869	0.999358	0.999358	-0.0897011	0.305409	0.797598	0.684439
15409168	CD276	ENSGALG00000001729	-0.12678	0.342714	0.854612	0.766961	-0.0716066	0.60297	0.970463	0.919401	-0.0918784	0.505071	0.995969	0.995969	0.106509	0.424496	0.857037	0.735446
15536146	CD28	ENSGALG00000008669	0.00227024	0.98463	0.996878	0.894636	0.0480844	0.693771	0.977212	0.925796	-0.108899	0.374766	0.995969	0.995969	-0.159254	0.182285	0.702026	0.602427
15493116	CD2AP	ENSGALG00000016720	-0.0469865	0.611573	0.938427	0.84218	0.108809	0.259458	0.901205	0.853788	-0.066338	0.489222	0.995969	0.995969	-0.128161	0.171082	0.693521	0.595129
15443709	CD300LF		-0.0303262	0.837893	0.979027	0.878616	-0.0319217	0.835191	0.989357	0.937301	-0.154574	0.317141	0.995969	0.995969	-0.0923257	0.534414	0.900406	0.772662
15443694	CD300LG	ENSGALG00000007713	-0.244767	0.0131654	0.539824	0.484459	0.0218004	0.823341	0.987135	0.935197	-0.0928947	0.344449	0.995969	0.995969	0.130072	0.17365	0.695914	0.597182
15443703	CD300LG	ENSGALG00000007713	-0.168009	0.0855051	0.691891	0.62093	-0.0486115	0.623824	0.970463	0.919401	-0.0718427	0.46949	0.995969	0.995969	0.144778	0.136232	0.64688	0.555105
15443706	CD300L-S1	ENSGALG00000019755	-0.167095	0.173242	0.772031	0.69285	0.082354	0.512272	0.964914	0.914145	-0.238859	0.0630988	0.995969	0.995969	-0.154118	0.208171	0.727438	0.624233
15482964	CD320	ENSGALG00000021688	0.0406117	0.824121	0.976656	0.876489	-0.171455	0.367377	0.935774	0.886537	-0.00144954	0.993883	0.999922	0.999922	0.129394	0.480327	0.880613	0.755677
15479868	CD34	ENSGALG00000001177	0.279009	0.0097146	0.535782	0.480831	-0.120302	0.261942	0.903749	0.856198	0.154306	0.152566	0.995969	0.995969	-0.00440012	0.965808	0.994302	0.853236
15397556	CD36	ENSGALG00000008439	0.0834453	0.370773	0.863121	0.774598	0.181234	0.0654447	0.779799	0.73877	-0.0166627	0.862145	0.998509	0.998509	-0.281342	0.0042949	0.286789	0.246101
15512212	CD38	ENSGALG00000014508	-0.0287859	0.829451	0.976656	0.876489	0.00715678	0.958724	0.997292	0.944819	-0.232036	0.100011	0.995969	0.995969	-0.210407	0.121766	0.625666	0.5369
15476483	CD3D	ENSGALG00000007418	-0.0579344	0.478576	0.90208	0.809561	-0.0312535	0.711165	0.979166	0.927647	-0.0922893	0.277879	0.995969	0.995969	-0.00310146	0.969629	0.995031	0.853862
15475256	CD3E	ENSGALG00000007416	0.103919	0.34776	0.855026	0.767333	0.0961039	0.400923	0.942832	0.893224	0.0196916	0.862677	0.998509	0.998509	-0.180332	0.107642	0.614035	0.526919
15390149	CD4	ENSGALG00000014477	-0.227349	0.0628079	0.671889	0.602979	0.2753	0.0309879	0.70239	0.665433	0.0874441	0.479751	0.995969	0.995969	0.0394931	0.740399	0.95328	0.818035
15465885	CD40	ENSGALG00000007015	0.0691422	0.357562	0.858691	0.770622	-0.0751224	0.334497	0.926266	0.87753	0.0702079	0.366667	0.995969	0.995969	0.0761881	0.311327	0.799957	0.686464
15501264	CD40LG	ENSGALG00000006415	-0.13048	0.136226	0.737621	0.661969	0.0957687	0.28685	0.909852	0.86198	-0.0489858	0.583598	0.995969	0.995969	-0.0142743	0.868422	0.978921	0.840038
15515358	CD44	ENSGALG00000039080	-0.00445616	0.967362	0.99601	0.893858	0.0294703	0.793864	0.985045	0.933216	0.0640519	0.570812	0.995969	0.995969	0.0390377	0.720257	0.948574	0.813996
15403291	CD47	ENSGALG00000015355	0.0863873	0.398248	0.87576	0.78594	0.145123	0.173975	0.86945	0.823704	0.0942525	0.37352	0.995969	0.995969	-0.137258	0.182949	0.702891	0.603169
15518890	CD5	ENSGALG00000031735	-0.127781	0.202298	0.785806	0.705212	0.030919	0.763072	0.984272	0.932484	0.0386642	0.706307	0.995969	0.995969	0.135527	0.176908	0.698217	0.599158
15478643	CD55	ENSGALG00000031149	0.107219	0.391261	0.873988	0.78435	0.018061	0.888457	0.991593	0.93942	0.0763793	0.554051	0.995969	0.995969	-0.0489007	0.694549	0.943424	0.809577
15440448	CD7	ENSGALG00000049024	0.0459802	0.622444	0.941933	0.845327	0.121896	0.211705	0.888247	0.841512	-0.00547319	0.954766	0.998509	0.998509	-0.173349	0.0695451	0.568689	0.488007
15440457	CD7	ENSGALG00000049024	0.126351	0.358303	0.8592	0.771079	0.137775	0.333522	0.925685	0.87698	0.0849022	0.549529	0.995969	0.995969	-0.179225	0.195318	0.717892	0.616042
15561612	CD72AG	ENSGALG00000002383	-0.0799638	0.498732	0.907993	0.814868	0.0407219	0.738628	0.981536	0.929892	-0.124372	0.311413	0.995969	0.995969	-0.0851303	0.471602	0.877897	0.753346
15557452	CD72AGL	ENSGALG00000021353	0.0420133	0.752909	0.967554	0.86832	-0.301808	0.0344343	0.70239	0.665433	-0.0493319	0.721065	0.995969	0.995969	0.210463	0.121051	0.625666	0.5369
15423722	CD74	ENSGALG00000004594	0.173169	0.237593	0.804166	0.721689	0.0721693	0.631503	0.970463	0.919401	0.0454665	0.7623	0.995969	0.995969	-0.199871	0.174274	0.695914	0.597182
15481893	CD79B	ENSGALG00000000251	-0.257257	0.00240085	0.486786	0.436861	0.0319049	0.697036	0.977648	0.926209	-0.154776	0.0652152	0.995969	0.995969	0.0705758	0.374929	0.832798	0.714646
15391549	CD80	ENSGALG00000015474	-0.00718468	0.949081	0.99398	0.892036	0.194803	0.101023	0.828577	0.784981	-0.00402366	0.972437	0.998961	0.998961	-0.191642	0.0951683	0.604129	0.518419
15553155	CD80	ENSGALG00000015474	-0.384273	0.0139384	0.54535	0.489418	0.121472	0.434221	0.948444	0.898541	-0.198169	0.205363	0.995969	0.995969	0.0646313	0.665726	0.93806	0.804973
15520124	CD81	ENSGALG00000006546	0.0537399	0.443187	0.890793	0.799432	0.115853	0.115289	0.838309	0.794201	0.0785477	0.280934	0.995969	0.995969	-0.091045	0.19744	0.719943	0.617802
15515505	CD82	ENSGALG00000038217	0.159815	0.134333	0.736624	0.661075	0.107021	0.32813	0.923112	0.874542	0.0490191	0.652423	0.995969	0.995969	-0.217816	0.0440891	0.496628	0.426169
15390028	CD86	ENSGALG00000014362	-0.00711731	0.948897	0.99398	0.892036	-0.195396	0.0958246	0.823188	0.779876	-0.148599	0.201479	0.995969	0.995969	0.053915	0.627898	0.926354	0.794928
15512933	CD8A	ENSGALG00000015900	0.10662	0.489758	0.904227	0.811488	-0.024817	0.876165	0.991508	0.93934	0.172525	0.282663	0.995969	0.995969	0.0907221	0.55635	0.905633	0.777147
15512925	CD8A	ENSGALG00000038559	-0.0363649	0.781274	0.971658	0.872003	0.203358	0.139694	0.852901	0.808026	0.0138178	0.918776	0.998509	0.998509	-0.153175	0.246582	0.756357	0.649049
15512944	CD8B	ENSGALG00000015902	-0.208952	0.115723	0.726318	0.651826	-0.0177908	0.895176	0.992036	0.93984	-0.264894	0.0561679	0.995969	0.995969	-0.0381519	0.770041	0.960628	0.82434
15389864	CD9	ENSGALG00000017274	0.0662231	0.654731	0.947692	0.850495	0.00350037	0.981754	0.99775	0.945253	0.0893952	0.560155	0.995969	0.995969	0.0196717	0.894178	0.983446	0.843921
15485552	CD93	ENSGALG00000008359	0.0580403	0.548767	0.922579	0.827958	0.0234798	0.814312	0.986722	0.934805	0.115903	0.250712	0.995969	0.995969	0.0343829	0.721979	0.949136	0.814478
15405276	CD99	ENSGALG00000024488	0.183892	0.196895	0.784967	0.704459	0.0532478	0.715041	0.979166	0.927647	0.0757279	0.603962	0.995969	0.995969	-0.161412	0.256023	0.761632	0.653576
15502249	CD99L2	ENSGALG00000009075	-0.165584	0.168387	0.768383	0.689576	-0.435593	0.00105875	0.329272	0.311947	-0.105233	0.393638	0.995969	0.995969	0.495945	0.000171206	0.111503	0.0956836
15469146	CDA	ENSGALG00000007382	-0.217352	0.0153977	0.55536	0.498401	-0.101018	0.260185	0.901545	0.85411	0.00387126	0.96526	0.998509	0.998509	0.322242	0.000596886	0.172012	0.147608
15551576	CDA	ENSGALG00000007382	-0.0995489	0.348535	0.855865	0.768086	-0.254233	0.0249304	0.687963	0.651766	-0.121209	0.27133	0.995969	0.995969	0.232573	0.0330719	0.466345	0.400183
15395102	CDADC1	ENSGALG00000017004	0.144599	0.259464	0.817384	0.733552	0.205993	0.123706	0.848368	0.803731	0.232822	0.0833149	0.995969	0.995969	-0.11777	0.356891	0.822352	0.705682
15384586	CDC123	ENSGALG00000014038	0.0339246	0.652164	0.947648	0.850456	-0.0586235	0.452935	0.948805	0.898883	0.0108648	0.888933	0.998509	0.998509	0.0355637	0.636593	0.928459	0.796735
15539461	CDC14A	ENSGALG00000005248	0.0620118	0.562245	0.926865	0.831804	0.0148429	0.89315	0.991661	0.939485	0.0587684	0.595565	0.995969	0.995969	-0.0180863	0.865481	0.978398	0.839589
15563884	CDC14B	ENSGALG00000012627	0.104899	0.25313	0.813112	0.729718	0.149986	0.117529	0.840307	0.796094	0.0511004	0.587924	0.995969	0.995969	-0.203784	0.0304011	0.459343	0.394174
15405820	CDC16	ENSGALG00000016816	0.0372125	0.650383	0.947648	0.850456	-0.040065	0.637378	0.970957	0.91987	0.0216907	0.798347	0.995969	0.995969	0.0245432	0.764803	0.959241	0.823149
15540331	CDC20	ENSGALG00000009971	-0.0374529	0.746609	0.96621	0.867114	0.185071	0.129102	0.849294	0.804608	0.0451481	0.706775	0.995969	0.995969	-0.10247	0.379029	0.835494	0.716959
15426301	CDC23	ENSGALG00000007610	0.112754	0.244349	0.808602	0.72567	0.136741	0.174142	0.86945	0.823704	-0.015002	0.879881	0.998509	0.998509	-0.264497	0.00878078	0.339825	0.291613
15447936	CDC25A	ENSGALG00000038469	0.229997	0.0671848	0.672789	0.603787	-0.0991561	0.436537	0.948444	0.898541	0.0393442	0.75665	0.995969	0.995969	-0.091497	0.457214	0.87057	0.747059
15436645	CDC26	ENSGALG00000026095	-0.151077	0.108644	0.71848	0.644791	-0.0308615	0.747115	0.982336	0.93065	-0.08589	0.371952	0.995969	0.995969	0.096049	0.302336	0.795534	0.682668
15481106	CDC27	ENSGALG00000000596	0.171155	0.028382	0.60261	0.540805	0.0841669	0.284551	0.909361	0.861515	0.123807	0.118941	0.995969	0.995969	-0.131515	0.0875908	0.591871	0.5079
15483385	CDC34	ENSGALG00000024332	-0.0118844	0.8804	0.98518	0.884139	-0.173916	0.039255	0.722488	0.684474	-0.0180075	0.825707	0.996375	0.996375	0.167793	0.039504	0.488881	0.419521
15558846	CDC37L1	ENSGALG00000014448	0.147132	0.225429	0.797819	0.715993	0.0124362	0.920299	0.994813	0.942471	0.0356833	0.774156	0.995969	0.995969	-0.123885	0.305898	0.797919	0.684715
15497977	CDC40	ENSGALG00000015061	0.166453	0.0671397	0.672789	0.603787	0.0609564	0.508077	0.963199	0.91252	0.0921857	0.318853	0.995969	0.995969	-0.135224	0.133738	0.643543	0.552241
15470999	CDC42	ENSGALG00000004796	0.152111	0.0543196	0.661181	0.59337	0.00624871	0.937438	0.9967	0.944258	0.129918	0.109301	0.995969	0.995969	-0.0284411	0.711806	0.946455	0.812177
15486249	CDC42BPA	ENSGALG00000009158	0.125641	0.36076	0.860032	0.771825	0.162194	0.255968	0.899934	0.852584	0.139132	0.328633	0.995969	0.995969	-0.148704	0.280566	0.779561	0.668961
15523673	CDC42BPB	ENSGALG00000011432	0.0378594	0.804006	0.973638	0.87378	0.0661907	0.675352	0.974549	0.923273	0.054417	0.7305	0.995969	0.995969	-0.0496331	0.745002	0.954205	0.818829
15400357	CDC42EP1	ENSGALG00000038556	-0.0455425	0.635796	0.945632	0.848646	0.0210022	0.832676	0.989357	0.937301	0.094587	0.344373	0.995969	0.995969	0.119127	0.219777	0.735656	0.631285
15443173	CDC42EP4	ENSGALG00000023364	-0.124442	0.232238	0.802392	0.720097	-0.0521476	0.625628	0.970463	0.919401	0.0149212	0.888797	0.998509	0.998509	0.191511	0.0697974	0.568966	0.488245
15564057	CDC42SE2	ENSGALG00000027258	0.072026	0.528196	0.917794	0.823663	0.266416	0.0291064	0.692862	0.656407	-0.0724721	0.539713	0.995969	0.995969	-0.410914	0.000896723	0.20585	0.176645
15431564	CDC45	ENSGALG00000001616	-0.0294917	0.743818	0.965092	0.866111	0.0966541	0.304177	0.912292	0.864291	0.0426038	0.648567	0.995969	0.995969	-0.0245587	0.785465	0.963543	0.826841
15493057	CDC5L	ENSGALG00000016704	0.0640509	0.47429	0.900958	0.808554	-0.0480677	0.603284	0.970463	0.919401	-0.00321337	0.972231	0.998942	0.998942	-0.0191965	0.829626	0.972712	0.83471
15543208	CDC7	ENSGALG00000006051	-0.0246569	0.820285	0.976656	0.876489	0.341584	0.00422576	0.494599	0.468576	0.0974917	0.387933	0.995969	0.995969	-0.219435	0.0493618	0.517217	0.443837
15541808	CDC73	ENSGALG00000002469	0.261175	0.0125239	0.535782	0.480831	0.0314361	0.761149	0.984214	0.932429	0.219169	0.039854	0.995969	0.995969	-0.0734421	0.463757	0.874018	0.750018
15402442	CDCA3	ENSGALG00000014513	-0.067053	0.472845	0.9009	0.808502	0.397261	0.000203711	0.20913	0.198127	0.16049	0.102328	0.995969	0.995969	-0.169717	0.0748275	0.576474	0.494687
15523815	CDCA4	ENSGALG00000011692	0.374048	0.0143055	0.54535	0.489418	-0.0129571	0.931691	0.996109	0.943699	0.302348	0.0517782	0.995969	0.995969	-0.0587437	0.68783	0.94262	0.808887
15450719	CDCP1	ENSGALG00000040447	-0.0554335	0.567457	0.928811	0.833551	-0.0822761	0.413445	0.945012	0.89529	0.0027151	0.978363	0.999358	0.999358	0.140425	0.152654	0.669493	0.57451
15416050	CDH1	ENSGALG00000000608	-0.0243732	0.800463	0.973638	0.87378	0.120177	0.233269	0.893649	0.846629	0.092443	0.357159	0.995969	0.995969	-0.0033603	0.97219	0.995131	0.853948
15452156	CDH10	ENSGALG00000032022	-0.0282517	0.792934	0.973003	0.87321	0.0983437	0.379819	0.93999	0.890532	-0.095904	0.391622	0.995969	0.995969	-0.165996	0.129233	0.636732	0.546396
15452168	CDH12	ENSGALG00000012941	-0.0403469	0.728368	0.963934	0.865071	0.0344917	0.77418	0.985045	0.933216	0.0237479	0.843355	0.9979	0.9979	0.029603	0.798784	0.96649	0.82937
15415687	CDH13	ENSGALG00000005483	0.232819	0.114277	0.723538	0.649331	-0.118161	0.432357	0.948444	0.898541	0.171849	0.255854	0.995969	0.995969	0.0571906	0.693065	0.943063	0.809267
15462925	CDH17	ENSGALG00000035094	0.623884	0.000244629	0.394736	0.354251	0.00709998	0.964382	0.997292	0.944819	0.311934	0.0561765	0.995969	0.995969	-0.319049	0.043852	0.496628	0.426169
15452185	CDH18	ENSGALG00000036097	0.0549798	0.564557	0.928535	0.833303	0.0728655	0.461448	0.952701	0.902574	0.0209925	0.831365	0.997094	0.997094	-0.106853	0.266064	0.769098	0.659983
15453059	CDH19	ENSGALG00000013775	-0.217682	0.0964627	0.705664	0.63329	-0.250558	0.0657871	0.779799	0.73877	-0.208078	0.123676	0.995969	0.995969	0.260162	0.048824	0.515029	0.44196
15461872	CDH2	ENSGALG00000015132	0.162853	0.182781	0.773889	0.694517	0.0822721	0.511375	0.964295	0.913558	0.269965	0.0363869	0.995969	0.995969	0.0248393	0.836936	0.973349	0.835256
15460252	CDH20	ENSGALG00000012906	-0.0911005	0.440278	0.889697	0.798448	0.127796	0.297368	0.911387	0.863434	0.200344	0.106237	0.995969	0.995969	0.163649	0.169708	0.692226	0.594017
15467738	CDH22	ENSGALG00000007211	-0.190876	0.0895596	0.69734	0.62582	0.00417843	0.970742	0.997292	0.944819	-0.0196574	0.863034	0.998509	0.998509	0.16704	0.135449	0.646065	0.554405
15525879	CDH23		0.108155	0.315031	0.843649	0.757123	0.0408457	0.712173	0.979166	0.927647	0.11865	0.287383	0.995969	0.995969	-0.0303508	0.776501	0.962072	0.825579
15465091	CDH4	ENSGALG00000005102	0.226554	0.0447323	0.648311	0.581819	0.129905	0.256469	0.899934	0.852584	0.0412005	0.716618	0.995969	0.995969	-0.315259	0.00647687	0.320714	0.275213
15417744	CDH5	ENSGALG00000032349	0.220219	0.0697249	0.675048	0.605814	0.161775	0.192743	0.876628	0.830504	0.0716636	0.56003	0.995969	0.995969	-0.310331	0.0124319	0.371019	0.318381
15460288	CDH6	ENSGALG00000012917	-0.0389801	0.763549	0.969867	0.870396	-0.0129267	0.923176	0.994813	0.942471	0.0680079	0.612557	0.995969	0.995969	0.119915	0.357423	0.822352	0.705682
15461263	CDH7	ENSGALG00000013782	-0.0528346	0.580504	0.931952	0.836369	0.0721965	0.466394	0.952701	0.902574	0.083519	0.400076	0.995969	0.995969	0.0641572	0.502621	0.890144	0.763856
15415498	CDH8	ENSGALG00000005319	0.0444909	0.698453	0.955907	0.857867	-0.0220635	0.852631	0.991508	0.93934	0.0921574	0.439692	0.995969	0.995969	0.0697299	0.544376	0.904485	0.776162
15452142	CDH9	ENSGALG00000012923	0.0559572	0.598254	0.935611	0.839653	-0.0619298	0.573288	0.970463	0.919401	-0.0813624	0.460089	0.995969	0.995969	-0.0753898	0.478495	0.880246	0.755362
15528496	CDHR1	ENSGALG00000002314	-0.0722681	0.485816	0.902896	0.810294	-0.0120602	0.91022	0.993807	0.941518	0.0776918	0.469263	0.995969	0.995969	0.16202	0.123339	0.628413	0.539257
15425304	CDHR2	ENSGALG00000003285	0.025027	0.817472	0.975994	0.875894	-0.0907683	0.420736	0.947579	0.897722	0.150418	0.185694	0.995969	0.995969	0.216159	0.0524569	0.527156	0.452366
15385086	CDHR3	ENSGALG00000036824	0.00574996	0.954904	0.994255	0.892283	-0.272179	0.0134712	0.634843	0.60144	-0.0650057	0.537938	0.995969	0.995969	0.201423	0.0539521	0.527758	0.452882
15428310	CDIP1	ENSGALG00000036502	0.0580835	0.586934	0.933154	0.837448	-0.150226	0.179441	0.869991	0.824216	-0.0807163	0.466541	0.995969	0.995969	0.0114266	0.914708	0.985528	0.845708
15528828	CDK1	ENSGALG00000003085	0.122896	0.325283	0.847341	0.760436	0.385043	0.00473123	0.494599	0.468576	0.285126	0.0318829	0.995969	0.995969	-0.222813	0.079149	0.583215	0.500472
15415970	CDK10	ENSGALG00000006144	0.0584607	0.498206	0.907769	0.814667	-0.0159906	0.85751	0.991508	0.93934	-0.0134949	0.879556	0.998509	0.998509	-0.0559649	0.516608	0.894492	0.767587
15468513	CDK11A	ENSGALG00000001382	0.109	0.248003	0.809944	0.726875	0.0282228	0.77056	0.984802	0.932986	0.0325194	0.736891	0.995969	0.995969	-0.104704	0.26678	0.769234	0.660099
15481380	CDK12	ENSGALG00000001731	-0.0234062	0.771079	0.970602	0.871055	0.0338394	0.684629	0.97512	0.923814	0.12772	0.131245	0.995969	0.995969	0.117287	0.150763	0.665247	0.570865
15451150	CDK13	ENSGALG00000043243	0.149933	0.194765	0.784967	0.704459	0.123641	0.299452	0.912292	0.864291	0.174243	0.146732	0.995969	0.995969	-0.099331	0.387067	0.839697	0.720566
15449510	CDK14	ENSGALG00000009062	-0.00304377	0.980598	0.996878	0.894636	-0.213107	0.106612	0.832561	0.788755	-0.22406	0.0904129	0.995969	0.995969	-0.00790936	0.949613	0.992235	0.851462
15532357	CDK15		-0.166737	0.103609	0.70851	0.635844	0.0865726	0.407458	0.942857	0.893248	-0.0601103	0.564163	0.995969	0.995969	0.0200539	0.841818	0.973616	0.835485
15478498	CDK18	ENSGALG00000000692	0.112429	0.219077	0.793823	0.712407	-0.157125	0.100034	0.828577	0.784981	0.0309335	0.741348	0.995969	0.995969	0.0756297	0.405558	0.84908	0.728618
15490299	CDK19	ENSGALG00000015051	0.163168	0.239309	0.805232	0.722646	-0.052334	0.71288	0.979166	0.927647	-0.0938131	0.510402	0.995969	0.995969	-0.204648	0.142248	0.657786	0.564463
15431920	CDK2AP1	ENSGALG00000034919	0.0477778	0.634446	0.945221	0.848278	0.0340919	0.742867	0.981984	0.930317	0.0839624	0.420965	0.995969	0.995969	0.00209261	0.983357	0.998109	0.856503
15442443	CDK3	ENSGALG00000008462	-0.0255326	0.80692	0.974027	0.874129	-0.000800733	0.994089	0.99948	0.946892	-0.198653	0.0727222	0.995969	0.995969	-0.17232	0.105545	0.613646	0.526586
15551174	CDK5RAP3	ENSGALG00000036452	-0.0239003	0.800705	0.973638	0.87378	-0.119087	0.229047	0.893649	0.846629	-0.0415205	0.672069	0.995969	0.995969	0.101466	0.287646	0.785216	0.673814
15457316	CDK6	ENSGALG00000009476	-0.137038	0.319329	0.844016	0.757453	0.0952803	0.501849	0.963199	0.91252	-0.0333441	0.813657	0.996375	0.996375	0.00841351	0.950892	0.992366	0.851575
15457318	CDK6	ENSGALG00000009476	-0.237573	0.106528	0.713373	0.640208	0.290113	0.0587039	0.775602	0.734793	-0.177288	0.240304	0.995969	0.995969	-0.229828	0.117994	0.621783	0.533568
15558446	CDK7	ENSGALG00000014790	0.034571	0.725142	0.962745	0.864005	0.17166	0.0980583	0.826479	0.782993	0.0633699	0.534315	0.995969	0.995969	-0.142861	0.152031	0.668252	0.573445
15407532	CDK8	ENSGALG00000017104	-0.100444	0.380058	0.867024	0.7781	0.0445565	0.705489	0.978983	0.927473	0.065895	0.576697	0.995969	0.995969	0.121783	0.288475	0.785649	0.674186
15439195	CDK9	ENSGALG00000035576	0.0641722	0.517776	0.91347	0.819783	-0.0734915	0.474547	0.955208	0.904949	0.0225514	0.82573	0.996375	0.996375	0.0318708	0.747481	0.954399	0.818995
15459650	CDKAL1	ENSGALG00000012677	0.129868	0.128347	0.733351	0.658137	0.0349094	0.688253	0.976444	0.925068	0.0132473	0.878863	0.998509	0.998509	-0.15153	0.0777683	0.58106	0.498623
15524569	CDKL1	ENSGALG00000012295	0.0375	0.671116	0.950804	0.853288	-0.0630368	0.491399	0.960141	0.909623	-0.0880323	0.338169	0.995969	0.995969	-0.0624955	0.480194	0.880535	0.75561
15509262	CDKL2	ENSGALG00000010119	-0.153997	0.238437	0.804378	0.72188	-0.138074	0.305955	0.912872	0.86484	-0.0718533	0.592131	0.995969	0.995969	0.220218	0.0952163	0.604129	0.518419
15554576	CDKN1A	ENSGALG00000028318	0.0125053	0.930348	0.992103	0.890352	0.0605947	0.682764	0.974995	0.923695	0.0107265	0.942257	0.998509	0.998509	-0.0623735	0.663283	0.937949	0.804878
15389768	CDKN1B	ENSGALG00000022980	-0.0589539	0.442414	0.89008	0.798792	-0.0103286	0.896123	0.992274	0.940065	-0.165901	0.0419556	0.995969	0.995969	-0.0966183	0.211351	0.729922	0.626365
15389874	CDKN1B	ENSGALG00000022980	0.0498027	0.581811	0.932565	0.836919	-0.00186698	0.984051	0.997805	0.945305	-0.067276	0.47299	0.995969	0.995969	-0.115212	0.206949	0.727338	0.624148
15509720	CDKN2AIP	ENSGALG00000010661	-0.050644	0.57704	0.93074	0.835282	0.0906515	0.336997	0.926266	0.87753	-0.0398356	0.671405	0.995969	0.995969	-0.0798431	0.380859	0.836097	0.717477
15565636	CDKN2B	ENSGALG00000026137	0.197561	0.198652	0.784967	0.704459	-0.0154996	0.921445	0.994813	0.942471	0.188956	0.234122	0.995969	0.995969	0.00689451	0.963783	0.993639	0.852668
15540746	CDKN2C	ENSGALG00000010537	-0.0795593	0.444196	0.891075	0.799684	-0.0625833	0.56022	0.970463	0.919401	-0.120566	0.264956	0.995969	0.995969	0.0215771	0.834966	0.973031	0.834983
15524442	CDKN3	ENSGALG00000012220	-0.0845839	0.538563	0.920306	0.825918	0.0822283	0.563415	0.970463	0.919401	0.00326522	0.981651	0.999358	0.999358	0.00562074	0.967312	0.994492	0.8534
15560931	CDO1	ENSGALG00000002358	0.188161	0.0486765	0.652437	0.585522	0.015242	0.873858	0.991508	0.93934	0.264717	0.00879261	0.995969	0.995969	0.0613145	0.509844	0.891761	0.765244
15475531	CDON	ENSGALG00000035419	-0.0518275	0.578886	0.930871	0.835399	-0.00321293	0.973423	0.997396	0.944918	0.111196	0.25346	0.995969	0.995969	0.166237	0.0810702	0.585431	0.502373
15401837	CDPF1	ENSGALG00000028840	-0.00474681	0.969043	0.996071	0.893912	-0.0370259	0.770084	0.984802	0.932986	-0.00152002	0.990421	0.999922	0.999922	0.0402527	0.742282	0.953748	0.818436
15430405	CDR2	ENSGALG00000025743	-0.102751	0.378315	0.866118	0.777288	-0.334194	0.00822635	0.577434	0.547052	-0.148069	0.222433	0.995969	0.995969	0.288876	0.0169616	0.402624	0.345502
15441826	CDR2L	ENSGALG00000026295	-0.204094	0.0530818	0.658947	0.591364	-0.126196	0.239642	0.893787	0.84676	-0.235658	0.0320417	0.995969	0.995969	0.0946317	0.359465	0.822665	0.70595
15504042	CDS1	ENSGALG00000011227	0.182703	0.128117	0.733351	0.658137	0.210948	0.0909514	0.81975	0.776619	0.197719	0.112209	0.995969	0.995969	-0.195931	0.10359	0.613646	0.526586
15415905	CDT1	ENSGALG00000013784	-0.131228	0.254364	0.813547	0.730109	0.120452	0.311165	0.914004	0.865914	0.068386	0.563305	0.995969	0.995969	0.0791623	0.48909	0.885969	0.760273
15450658	CDV3	ENSGALG00000032316	0.00846014	0.918852	0.991731	0.890017	-0.184771	0.0373648	0.714526	0.676931	-0.0112674	0.895713	0.998509	0.998509	0.165043	0.0531915	0.527758	0.452882
15425664	CDX1	ENSGALG00000005679	0.0496343	0.607585	0.937417	0.841274	-0.0125383	0.900086	0.992957	0.940712	0.0174889	0.860995	0.998509	0.998509	-0.0196071	0.838987	0.973349	0.835256
15395579	CDX2	ENSGALG00000034983	0.00633505	0.956843	0.99507	0.893014	-0.19757	0.109612	0.833323	0.789477	-0.0638627	0.598907	0.995969	0.995969	0.127372	0.280688	0.779653	0.669041
15501694	CDX4	ENSGALG00000007657	0.0424488	0.632573	0.944306	0.847456	0.10137	0.273444	0.906654	0.85895	0.0597868	0.515931	0.995969	0.995969	-0.0840318	0.346252	0.816164	0.700372
15415561	CDYL2	ENSGALG00000012978	-0.0356214	0.78188	0.971878	0.8722	0.089246	0.503923	0.963199	0.91252	-0.0981597	0.462597	0.995969	0.995969	-0.151784	0.242564	0.753773	0.646832
15417599	CEBPA	ENSGALG00000026525	-0.0581199	0.670383	0.950804	0.853288	-0.286782	0.0484043	0.742269	0.703214	0.204298	0.153939	0.995969	0.995969	0.5492	0.000270506	0.13306	0.114182
15468064	CEBPB	ENSGALG00000008014	-0.0187991	0.842118	0.979027	0.878616	0.123105	0.212712	0.888547	0.841795	0.102728	0.296738	0.995969	0.995969	-0.00157724	0.986663	0.998643	0.856961
15415368	CEBPG	ENSGALG00000032365	-0.030163	0.678051	0.952634	0.85493	-0.0522849	0.48793	0.959994	0.909483	0.0114437	0.878932	0.998509	0.998509	0.0938916	0.201128	0.724163	0.621423
15495938	CEBPZ	ENSGALG00000040335	0.0959602	0.37666	0.866118	0.777288	-0.162314	0.152372	0.857389	0.812277	-0.0126269	0.910013	0.998509	0.998509	0.0537273	0.619235	0.923067	0.792108
15401284	CECR1	ENSGALG00000013031	-0.0746663	0.586101	0.932842	0.837168	0.0337004	0.812003	0.986722	0.934805	0.119981	0.39939	0.995969	0.995969	0.160947	0.2442	0.755157	0.64802
15388965	CECR2	ENSGALG00000013034	-0.0965609	0.182433	0.773839	0.694472	0.00479927	0.948283	0.997292	0.944819	-0.0367767	0.619777	0.995969	0.995969	0.0549849	0.443716	0.863799	0.741249
15419180	CECR5L	ENSGALG00000005020	0.0688424	0.598833	0.935611	0.839653	-0.0902405	0.505792	0.963199	0.91252	-0.050751	0.707621	0.995969	0.995969	-0.0293528	0.822227	0.970629	0.832922
15437715	CEL	ENSGALG00000034436	-0.041278	0.661283	0.949224	0.85187	-0.127669	0.195348	0.879554	0.833276	-0.141172	0.153281	0.995969	0.995969	0.0277747	0.767963	0.959995	0.823796
15469207	CELA2A	ENSGALG00000004568	-0.0958373	0.263363	0.819188	0.735171	-0.0805658	0.362193	0.933529	0.884411	-0.127424	0.153199	0.995969	0.995969	0.048979	0.564951	0.908799	0.779864
15515572	CELF1	ENSGALG00000008097	-0.089874	0.416167	0.883403	0.7928	-0.0390634	0.731756	0.981377	0.929741	-0.0285212	0.802293	0.995969	0.995969	0.100416	0.364207	0.823093	0.706317
15384519	CELF2	ENSGALG00000034590	0.102773	0.288898	0.830974	0.745748	0.0208171	0.834299	0.989357	0.937301	0.0576903	0.562932	0.995969	0.995969	-0.0659001	0.494389	0.88806	0.762068
15557248	CELF4	ENSGALG00000038930	-0.184468	0.178818	0.772031	0.69285	0.124341	0.377695	0.938964	0.88956	-0.0970816	0.490012	0.995969	0.995969	-0.0369541	0.785017	0.963487	0.826793
15557251	CELF4	ENSGALG00000008428	0.0970148	0.450554	0.893201	0.801592	-0.341617	0.0137592	0.634843	0.60144	-0.0191925	0.884882	0.998509	0.998509	0.22541	0.0850367	0.591691	0.507746
15485164	CELF5	ENSGALG00000026716	-0.10198	0.346855	0.854698	0.767039	0.117464	0.295932	0.910922	0.862993	-0.0286449	0.79732	0.995969	0.995969	-0.044129	0.682376	0.942475	0.808762
15411873	CELF6	ENSGALG00000031313	-0.0516855	0.570166	0.929022	0.83374	0.107347	0.257931	0.899934	0.852584	-0.123464	0.19454	0.995969	0.995969	-0.179125	0.0549353	0.529301	0.454207
15552183	CELSR1	ENSGALG00000043355	0.271331	0.0689764	0.673688	0.604593	0.0657499	0.663065	0.97324	0.922033	0.254715	0.0976683	0.995969	0.995969	-0.0823661	0.572474	0.911628	0.782292
15419481	CELSR3	ENSGALG00000026089	-0.0350044	0.763872	0.969867	0.870396	-0.0147973	0.902306	0.993372	0.941105	-0.0336283	0.780374	0.995969	0.995969	0.0161733	0.889554	0.982611	0.843204
15413078	CEMIP	ENSGALG00000006413	-0.0536453	0.782176	0.971998	0.872308	0.0834391	0.678021	0.974549	0.923273	-0.096813	0.630162	0.995969	0.995969	-0.126607	0.515137	0.894492	0.767587
15513476	CEND1	ENSGALG00000032320	-0.181882	0.21685	0.790655	0.709564	-0.143229	0.345202	0.929105	0.88022	-0.206554	0.176413	0.995969	0.995969	0.118556	0.417848	0.85354	0.732445
15510496	CENPC	ENSGALG00000011683	-0.115973	0.329247	0.849628	0.762488	0.0909438	0.458496	0.950837	0.900808	-0.0199836	0.870106	0.998509	0.998509	0.00504521	0.965908	0.994342	0.853271
15511170	CENPE	ENSGALG00000013208	-0.143003	0.0656969	0.671889	0.602979	0.128876	0.10699	0.832561	0.788755	0.0840563	0.287868	0.995969	0.995969	0.0981838	0.200481	0.723638	0.620973
15494830	CENPF	ENSGALG00000009690	0.202534	0.103268	0.70851	0.635844	-0.141981	0.264852	0.905032	0.857413	-0.0116094	0.926696	0.998509	0.998509	-0.0721617	0.554878	0.905633	0.777147
15558431	CENPH	ENSGALG00000014788	0.0180802	0.853299	0.979807	0.879316	0.298859	0.00532208	0.501833	0.475429	0.275724	0.00954959	0.995969	0.995969	-0.0412153	0.673699	0.939938	0.806586
15507127	CENPI	ENSGALG00000005038	0.0386021	0.666579	0.950563	0.853072	0.0478031	0.606449	0.970463	0.919401	0.103434	0.268381	0.995969	0.995969	0.0170291	0.849094	0.975448	0.837058
15395844	CENPJ	ENSGALG00000017148	-0.0874734	0.364555	0.861129	0.77281	-0.0952539	0.340448	0.928186	0.879349	-0.149471	0.13842	0.995969	0.995969	0.0332561	0.728961	0.95071	0.815829
15562515	CENPK	ENSGALG00000014753	0.0341743	0.79343	0.973003	0.87321	0.0143775	0.915205	0.994491	0.942165	0.133379	0.326648	0.995969	0.995969	0.0848276	0.516784	0.894492	0.767587
15555437	CENPL	ENSGALG00000038411	-0.0320695	0.787491	0.972137	0.872433	0.298746	0.0197453	0.65839	0.623748	0.0998973	0.419211	0.995969	0.995969	-0.166779	0.166662	0.689305	0.59151
15387528	CENPM	ENSGALG00000011914	0.0574235	0.651264	0.947648	0.850456	0.159344	0.229854	0.893649	0.846629	0.0550422	0.675464	0.995969	0.995969	-0.161725	0.207637	0.727418	0.624216
15415568	CENPN	ENSGALG00000013494	0.177109	0.179744	0.773054	0.693768	-0.0268654	0.842133	0.989357	0.937301	0.128022	0.345596	0.995969	0.995969	-0.0222221	0.864587	0.978139	0.839367
15499995	CENPO	ENSGALG00000016609	0.0330077	0.750165	0.966923	0.867753	-0.123079	0.255523	0.899282	0.851966	-0.171191	0.116902	0.995969	0.995969	-0.0811201	0.4356	0.861333	0.739132
15421109	CENPP	ENSGALG00000004687	0.119823	0.254323	0.813547	0.730109	-0.0840971	0.437222	0.948444	0.898541	-0.0804887	0.456977	0.995969	0.995969	-0.116214	0.268639	0.770215	0.660942
15500260	CENPQ	ENSGALG00000016692	0.0751154	0.450122	0.893201	0.801592	0.0500042	0.626337	0.970463	0.919401	0.150275	0.148907	0.995969	0.995969	0.0251553	0.799607	0.966583	0.82945
15468912	CENPS	ENSGALG00000024481	-0.230563	0.0660478	0.671889	0.602979	0.0186025	0.883226	0.991508	0.93934	0.0410803	0.745816	0.995969	0.995969	0.253041	0.0446968	0.498641	0.427897
15416532	CENPT	ENSGALG00000028900	-0.0150223	0.870075	0.982609	0.881831	-0.0632214	0.50733	0.963199	0.91252	-0.137493	0.154148	0.995969	0.995969	-0.059249	0.520047	0.894948	0.767978
15503618	CENPU	ENSGALG00000020210	0.130476	0.312474	0.843649	0.757123	0.0851418	0.522416	0.966508	0.915655	0.0298096	0.822341	0.996375	0.996375	-0.185809	0.15341	0.671571	0.576292
15447139	CENPV	ENSGALG00000004503	-0.0707371	0.510809	0.909604	0.816314	-0.053377	0.631168	0.970463	0.919401	0.0170437	0.877982	0.998509	0.998509	0.141158	0.193571	0.715542	0.614025
15468276	CEP104	ENSGALG00000000978	0.200989	0.0762259	0.685719	0.615391	0.188969	0.105916	0.832113	0.788331	0.454561	0.000324007	0.995969	0.995969	0.0646033	0.560661	0.906949	0.778277
15441298	CEP112	ENSGALG00000034989	-0.0985973	0.262218	0.819188	0.735171	-0.0589168	0.514903	0.964914	0.914145	-0.0643589	0.477116	0.995969	0.995969	0.0931552	0.288999	0.786352	0.674789
15408043	CEP126	ENSGALG00000017190	-0.179275	0.0558444	0.664521	0.596367	0.100869	0.289507	0.909852	0.86198	-0.10619	0.265237	0.995969	0.995969	-0.0277845	0.760902	0.958331	0.822369
15523018	CEP128	ENSGALG00000010562	0.149632	0.171271	0.770574	0.691543	0.260462	0.0246524	0.687963	0.651766	0.134431	0.233479	0.995969	0.995969	-0.275664	0.0145147	0.386709	0.331845
15441505	CEP131	ENSGALG00000006895	-0.141573	0.219113	0.793823	0.712407	0.0160871	0.891508	0.991593	0.93942	0.00548199	0.962923	0.998509	0.998509	0.130968	0.254856	0.761407	0.653383
15412861	CEP152		-0.133034	0.184997	0.775432	0.695903	-0.0918087	0.373428	0.937753	0.888413	-0.0263375	0.797406	0.995969	0.995969	0.198505	0.0514042	0.522501	0.448372
15491053	CEP162	ENSGALG00000015836	0.0150099	0.908858	0.989479	0.887996	0.239405	0.0843934	0.815473	0.772567	0.139936	0.306179	0.995969	0.995969	-0.114479	0.385186	0.839526	0.720419
15475205	CEP164	ENSGALG00000007310	-0.117678	0.395966	0.874556	0.78486	0.142833	0.320509	0.921078	0.872615	0.0250701	0.860612	0.998509	0.998509	-8.51814e-05	0.999507	0.999881	0.858024
15475229	CEP164	ENSGALG00000007310	-0.114437	0.223881	0.796433	0.71475	0.0267868	0.781088	0.985045	0.933216	0.0248681	0.796394	0.995969	0.995969	0.112519	0.231577	0.743422	0.63795
15488161	CEP170	ENSGALG00000010733	-0.00379613	0.964408	0.99601	0.893858	-0.0490267	0.578552	0.970463	0.919401	-0.123606	0.166354	0.995969	0.995969	-0.0707836	0.407744	0.84908	0.728618
15518154	CEP170B	ENSGALG00000011639	-0.0185132	0.912746	0.989479	0.887996	0.0321623	0.85411	0.991508	0.93934	-0.0804497	0.645985	0.995969	0.995969	-0.0940987	0.578391	0.912444	0.782992
15545656	CEP19	ENSGALG00000006405	0.162152	0.154678	0.752061	0.674929	0.0286095	0.805579	0.986159	0.934272	0.00847827	0.94183	0.998509	0.998509	-0.182283	0.110984	0.615648	0.528303
15399182	CEP290		0.00242135	0.977164	0.996878	0.894636	0.131142	0.140507	0.852901	0.808026	0.0433777	0.620941	0.995969	0.995969	-0.0901852	0.290333	0.787083	0.675417
15438072	CEP350L	ENSGALG00000053422	-0.120891	0.267615	0.821955	0.737654	0.0309748	0.781974	0.985045	0.933216	0.0747791	0.505208	0.995969	0.995969	0.164695	0.133896	0.643543	0.552241
15397076	CEP41	ENSGALG00000008103	-0.00061707	0.994616	0.99922	0.896738	0.0354222	0.708513	0.979166	0.927647	0.0876439	0.357462	0.995969	0.995969	0.0528388	0.564325	0.908527	0.77963
15503738	CEP44	ENSGALG00000020201	-0.0624032	0.602662	0.935939	0.839947	-0.0328695	0.790782	0.985045	0.933216	-0.0494153	0.690203	0.995969	0.995969	0.0458575	0.701794	0.94514	0.811049
15530021	CEP55	ENSGALG00000006639	-0.0947046	0.277386	0.825683	0.741	-0.0473063	0.597725	0.970463	0.919401	-0.0707848	0.430943	0.995969	0.995969	0.0712261	0.412222	0.850496	0.729833
15408104	CEP57	ENSGALG00000017201	-0.0575928	0.52692	0.917284	0.823206	0.0742004	0.431714	0.948444	0.898541	0.00393915	0.966554	0.998509	0.998509	-0.0126684	0.889004	0.982611	0.843204
15498052	CEP57L1	ENSGALG00000015283	-0.00608681	0.942471	0.993131	0.891274	-0.00572562	0.947711	0.997292	0.944819	0.0121014	0.889771	0.998509	0.998509	0.0239138	0.776897	0.962072	0.825579
15545493	CEP63	ENSGALG00000006632	-0.163022	0.0818308	0.688609	0.617984	-0.161308	0.0955954	0.823188	0.779876	-0.276292	0.00590145	0.995969	0.995969	0.0480377	0.60074	0.918468	0.788161
15486163	CEP68	ENSGALG00000008787	-0.13165	0.149522	0.747362	0.670712	0.00567988	0.951361	0.997292	0.944819	-0.0205861	0.825087	0.996375	0.996375	0.105384	0.24607	0.756211	0.648924
15486167	CEP68	ENSGALG00000008787	-0.149347	0.0979824	0.705664	0.63329	0.0304735	0.739446	0.981536	0.929892	-0.03839	0.675372	0.995969	0.995969	0.0804838	0.365727	0.823128	0.706348
15534209	CEP70	ENSGALG00000012087	0.121048	0.403787	0.878419	0.788327	0.137954	0.358501	0.9334	0.884289	-0.00610933	0.967362	0.998509	0.998509	-0.265111	0.0727178	0.571253	0.490207
15559458	CEP78	ENSGALG00000015179	0.236695	0.0555642	0.664521	0.596367	-0.145558	0.247183	0.897343	0.850129	-0.0244819	0.84421	0.9979	0.9979	-0.115619	0.339845	0.813933	0.698457
15473598	CEP85	ENSGALG00000042624	-0.200391	0.0645393	0.671889	0.602979	0.182069	0.102758	0.829956	0.786288	-0.105149	0.339776	0.995969	0.995969	-0.0868264	0.413703	0.85147	0.730669
15490040	CEP85L	ENSGALG00000014892	0.0555237	0.631964	0.943946	0.847134	0.133549	0.269215	0.90658	0.858879	0.140829	0.244445	0.995969	0.995969	-0.0482436	0.677164	0.940685	0.807226
15417546	CEP89	ENSGALG00000004756	0.156362	0.160163	0.759626	0.681718	-0.00348654	0.975509	0.997396	0.944918	0.214039	0.0660496	0.995969	0.995969	0.0611636	0.57808	0.912361	0.782921
15441215	CEP95	ENSGALG00000003540	-0.00132281	0.98953	0.99792	0.895571	-0.0938724	0.371121	0.937027	0.887725	-0.154808	0.144162	0.995969	0.995969	-0.0596123	0.555288	0.905633	0.777147
15391164	CEP97		-0.0568989	0.61841	0.94053	0.844068	-0.134254	0.259777	0.901205	0.853788	-0.195305	0.104615	0.995969	0.995969	-0.00415138	0.970957	0.995075	0.8539
15479422	CEPT1	ENSGALG00000000142	0.293845	0.0443026	0.648311	0.581819	0.0284186	0.846501	0.99086	0.938725	0.252253	0.0923442	0.995969	0.995969	-0.0700106	0.622084	0.924599	0.793422
15563227	CER1	ENSGALG00000005434	-0.0874087	0.294905	0.835108	0.749458	0.046048	0.591769	0.970463	0.919401	-0.0756945	0.379726	0.995969	0.995969	-0.0343338	0.6787	0.941164	0.807637
15439215	CERCAM	ENSGALG00000004986	-0.0800103	0.368758	0.862681	0.774203	-0.126089	0.174476	0.86945	0.823704	0.00189954	0.983455	0.999435	0.999435	0.207999	0.0236539	0.431097	0.369936
15398018	CERK	ENSGALG00000019397	0.110737	0.358669	0.859218	0.771095	0.0239229	0.847183	0.99086	0.938725	0.0611483	0.622828	0.995969	0.995969	-0.0735113	0.540903	0.902902	0.774804
15483657	CERS1	ENSGALG00000003160	-0.0615936	0.543189	0.922418	0.827813	0.0697506	0.506168	0.963199	0.91252	-0.0325426	0.755829	0.995969	0.995969	-0.0406997	0.687415	0.94262	0.808887
15482871	CERS4L	ENSGALG00000000406	-0.0417865	0.685855	0.953956	0.856117	0.055154	0.60628	0.970463	0.919401	-0.0325726	0.760546	0.995969	0.995969	-0.04594	0.656623	0.936014	0.803218
15550289	CERS5	ENSGALG00000039734	0.0196141	0.766389	0.969928	0.87045	0.139175	0.0477472	0.740317	0.701364	-0.00774161	0.909752	0.998509	0.998509	-0.166531	0.0156624	0.393268	0.337474
15504456	CETN1	ENSGALG00000026741	0.285009	0.0382362	0.63668	0.571381	0.107133	0.439218	0.948444	0.898541	0.264339	0.0617534	0.995969	0.995969	-0.127804	0.340607	0.813933	0.698457
15501588	CETN2	ENSGALG00000007510	-0.068295	0.610696	0.937883	0.841692	0.00578219	0.966723	0.997292	0.944819	-0.245392	0.0833295	0.995969	0.995969	-0.182879	0.177777	0.698776	0.599638
15560401	CETN3	ENSGALG00000014648	0.0076151	0.956048	0.994712	0.892693	0.0499721	0.727017	0.980358	0.928776	-0.0423396	0.767343	0.995969	0.995969	-0.0999269	0.471239	0.87776	0.753229
15419746	CFAP100	ENSGALG00000044610	-0.183524	0.150955	0.747362	0.670712	-0.117667	0.369246	0.936308	0.887044	-0.171822	0.192734	0.995969	0.995969	0.129369	0.3077	0.798404	0.685131
15414177	CFAP20	ENSGALG00000032634	0.148514	0.13754	0.737621	0.661969	-0.00540411	0.957684	0.997292	0.944819	0.0215384	0.832568	0.997427	0.997427	-0.121571	0.221692	0.735656	0.631285
15485210	CFAP36	ENSGALG00000037504	-0.080772	0.709998	0.959318	0.860929	0.137009	0.542963	0.970106	0.919064	-0.121792	0.588454	0.995969	0.995969	-0.178029	0.414253	0.851713	0.730877
15390858	CFAP44	ENSGALG00000042577	-0.127381	0.175726	0.772031	0.69285	0.00228873	0.980993	0.99775	0.945253	0.0142703	0.881934	0.998509	0.998509	0.139363	0.139526	0.651274	0.558875
15556009	CFAP45	ENSGALG00000043885	-0.144401	0.198284	0.784967	0.704459	0.011173	0.922458	0.994813	0.942471	-0.133105	0.250778	0.995969	0.995969	0.00012302	0.999115	0.999881	0.858024
15440325	CFAP52	ENSGALG00000001244	0.0924139	0.337114	0.852748	0.765289	0.000363173	0.997072	0.99948	0.946892	0.131121	0.190845	0.995969	0.995969	0.0383437	0.688784	0.94262	0.808887
15386943	CFAP54		-0.188324	0.0630543	0.671889	0.602979	-0.112326	0.276024	0.906654	0.85895	-0.00364113	0.971586	0.998849	0.998849	0.29701	0.00462242	0.291102	0.249802
15540269	CFAP57	ENSGALG00000009902	-0.0238554	0.863221	0.980903	0.8803	-0.115892	0.420888	0.947746	0.89788	-0.0126683	0.92956	0.998509	0.998509	0.127079	0.361604	0.822665	0.70595
15540272	CFAP57	ENSGALG00000009902	-0.06426	0.525485	0.917074	0.823018	0.0222194	0.831599	0.989357	0.937301	0.0425802	0.683896	0.995969	0.995969	0.0846208	0.404121	0.84908	0.728618
15527375	CFAP58	ENSGALG00000008417	0.0565901	0.554012	0.923083	0.82841	0.0604866	0.54123	0.970106	0.919064	0.000963925	0.99221	0.999922	0.999922	-0.116113	0.228447	0.740571	0.635504
15533687	CFAP65	ENSGALG00000034212	0.00776865	0.947585	0.993675	0.891762	-0.015167	0.901327	0.993372	0.941105	0.00698444	0.954465	0.998509	0.998509	0.0143828	0.903136	0.985432	0.845625
15449463	CFAP69	ENSGALG00000009026	-0.0160347	0.854632	0.98026	0.879723	-0.00291126	0.974358	0.997396	0.944918	0.022408	0.804676	0.995969	0.995969	0.041354	0.637033	0.928459	0.796735
15428450	CFAP70	ENSGALG00000002551	-0.224513	0.0443375	0.648311	0.581819	-0.068736	0.54107	0.970106	0.919064	-0.0776672	0.490138	0.995969	0.995969	0.215582	0.0529643	0.527758	0.452882
15468437	CFAP74	ENSGALG00000001288	0.108415	0.357578	0.858691	0.770622	0.274293	0.0289661	0.692862	0.656407	0.165257	0.178567	0.995969	0.995969	-0.217451	0.0699584	0.568966	0.488245
15468463	CFAP74	ENSGALG00000001288	-0.106325	0.221575	0.795013	0.713475	-0.0448513	0.615158	0.970463	0.919401	-0.0991555	0.269798	0.995969	0.995969	0.0520207	0.54647	0.904804	0.776436
15437694	CFAP77	ENSGALG00000003545	-0.0345916	0.754465	0.967579	0.868343	-0.105056	0.361402	0.933529	0.884411	0.0655699	0.567472	0.995969	0.995969	0.205218	0.069956	0.568966	0.488245
15503589	CFAP97	ENSGALG00000010611	-0.108687	0.151278	0.747362	0.670712	0.0756717	0.330446	0.923655	0.875056	0.0792045	0.308687	0.995969	0.995969	0.11222	0.138812	0.650124	0.557888
15482090	CFAP97D1	ENSGALG00000046316	-0.000605406	0.996665	0.999545	0.89703	-0.150463	0.31906	0.92057	0.872134	-0.00145264	0.992268	0.999922	0.999922	0.149615	0.305309	0.797598	0.684439
15563935	CFC1	ENSGALG00000012623	-0.167273	0.150318	0.747362	0.670712	-0.236533	0.0523375	0.756178	0.716392	-0.316573	0.0109428	0.995969	0.995969	0.0872324	0.44818	0.86489	0.742185
15416983	CFDP1	ENSGALG00000002853	-0.00331902	0.964466	0.99601	0.893858	-0.0512071	0.508028	0.963199	0.91252	-0.0820971	0.291005	0.995969	0.995969	-0.027571	0.711595	0.946455	0.812177
15541784	CFH	ENSGALG00000002431	-0.0651973	0.636692	0.945632	0.848646	0.299138	0.0419791	0.722488	0.684474	0.0532868	0.709012	0.995969	0.995969	-0.180654	0.195386	0.717892	0.616042
15504747	CFI	ENSGALG00000012126	0.0411209	0.65061	0.947648	0.850456	0.130319	0.170782	0.865896	0.820336	0.0157458	0.866768	0.998509	0.998509	-0.155694	0.0925907	0.598918	0.513947
15522479	CFL2	ENSGALG00000010027	-0.0903066	0.238007	0.804166	0.721689	-0.0910937	0.249941	0.898273	0.85101	-0.13892	0.0831303	0.995969	0.995969	0.0424799	0.575824	0.912361	0.782921
15532296	CFLAR	ENSGALG00000008240	0.1413	0.191854	0.781568	0.701409	0.13738	0.219575	0.888547	0.841795	-0.0413954	0.708651	0.995969	0.995969	-0.320075	0.00479275	0.291102	0.249802
15398312	CFTR	ENSGALG00000032986	-0.112446	0.272486	0.823919	0.739416	-0.0390535	0.710561	0.979166	0.927647	-0.157068	0.141459	0.995969	0.995969	-0.0055687	0.956276	0.992758	0.851912
15504246	CG-16	ENSGALG00000042020	0.0105015	0.924359	0.992075	0.890326	-0.0585799	0.609548	0.970463	0.919401	0.010255	0.928626	0.998509	0.998509	0.0583334	0.59864	0.918424	0.788124
15490983	CGA	ENSGALG00000015824	-0.0551708	0.537182	0.920231	0.825851	-0.0844999	0.362784	0.933529	0.884411	-0.149298	0.112304	0.995969	0.995969	-0.0096276	0.914014	0.985528	0.845708
15403404	CGGBP1	ENSGALG00000015400	-0.0626929	0.515305	0.912477	0.818892	0.101651	0.310308	0.913386	0.865328	-0.034647	0.72774	0.995969	0.995969	-0.0736047	0.445496	0.863959	0.741386
15477201	CGN	ENSGALG00000000920	-0.0547306	0.506403	0.909461	0.816185	-0.0689267	0.419568	0.946378	0.896584	0.0104558	0.902093	0.998509	0.998509	0.134113	0.108989	0.614792	0.527569
15411075	CGNRHRL	ENSGALG00000021020	-0.129135	0.286925	0.829484	0.744411	-0.108958	0.384054	0.9404	0.89092	-0.120884	0.3348	0.995969	0.995969	0.11721	0.333065	0.811562	0.696422
15524435	CGRRF1	ENSGALG00000012206	0.111887	0.340605	0.854612	0.766961	-0.0789136	0.514624	0.964914	0.914145	0.0562692	0.641664	0.995969	0.995969	0.0232959	0.841724	0.973616	0.835485
15529908	CH25H	ENSGALG00000006352	0.149659	0.154367	0.75175	0.674649	0.183235	0.0939366	0.81975	0.776619	0.203468	0.0641217	0.995969	0.995969	-0.129426	0.216348	0.73364	0.629556
15493506	CHAC2	ENSGALG00000008182	0.0468025	0.619256	0.940603	0.844133	-0.0548643	0.573803	0.970463	0.919401	0.00479714	0.960686	0.998509	0.998509	0.012859	0.891225	0.982765	0.843336
15441778	CHAD	ENSGALG00000019761	-0.237197	0.0818486	0.688609	0.617984	-0.144194	0.299812	0.912292	0.864291	-0.228908	0.103755	0.995969	0.995969	0.152483	0.257141	0.761632	0.653576
15387596	CHADL	ENSGALG00000011970	-0.186351	0.057399	0.665918	0.59762	0.0516802	0.601751	0.970463	0.919401	0.00262948	0.978774	0.999358	0.999358	0.1373	0.156515	0.675812	0.579932
15387598	CHADL	ENSGALG00000011970	-0.276063	0.0584902	0.667093	0.598675	-0.242117	0.106365	0.832465	0.788664	-0.247464	0.0991396	0.995969	0.995969	0.270716	0.0632872	0.559795	0.480375
15483327	CHAF1A	ENSGALG00000001126	0.117211	0.266885	0.821366	0.737126	0.0670833	0.536736	0.970106	0.919064	-0.00866905	0.936196	0.998509	0.998509	-0.192963	0.0717428	0.570052	0.489176
15392072	CHAF1B	ENSGALG00000016042	0.150623	0.18784	0.778168	0.698358	0.105891	0.367799	0.935774	0.886537	0.0609206	0.602927	0.995969	0.995969	-0.195594	0.0899294	0.59543	0.510954
15528464	CHAT	ENSGALG00000002289	-0.173653	0.142682	0.740617	0.664658	-0.00779876	0.94848	0.997292	0.944819	0.0189197	0.875456	0.998509	0.998509	0.200372	0.0924038	0.598332	0.513444
15446563	CHCHD2P9	ENSGALG00000002495	-0.0753225	0.556362	0.923555	0.828833	-0.0717365	0.58819	0.970463	0.919401	-0.128592	0.334025	0.995969	0.995969	0.0184668	0.885053	0.981826	0.842531
15384356	CHCHD3	ENSGALG00000006489	-0.153145	0.0775111	0.685938	0.615587	-0.069297	0.431794	0.948444	0.898541	-0.241793	0.00884437	0.995969	0.995969	-0.0193512	0.819507	0.969935	0.832326
15421821	CHCHD4	ENSGALG00000006328	0.142281	0.301051	0.83858	0.752574	-0.191004	0.182131	0.872369	0.826469	-0.0644843	0.648606	0.995969	0.995969	-0.0157616	0.908082	0.985528	0.845708
15555140	CHCHD5	ENSGALG00000030457	-0.0747482	0.431848	0.887844	0.796785	-0.0275044	0.779069	0.985045	0.933216	-0.12047	0.223939	0.995969	0.995969	-0.0182174	0.847437	0.974982	0.836657
15419687	CHCHD6	ENSGALG00000006056	-0.159351	0.0341343	0.625536	0.56138	0.109782	0.151069	0.855319	0.810316	-0.1128	0.140478	0.995969	0.995969	-0.0632314	0.387399	0.840052	0.720871
15453993	CHCHD7		0.178016	0.335988	0.852737	0.765279	-0.0809061	0.671003	0.974123	0.922869	-0.0599151	0.752949	0.995969	0.995969	-0.157025	0.395355	0.845106	0.725207
15453996	CHCHD7		0.21119	0.0617741	0.671889	0.602979	-0.114135	0.320444	0.921078	0.872615	0.0670734	0.557442	0.995969	0.995969	-0.0299817	0.785643	0.96356	0.826856
15559876	CHD1Z	ENSGALG00000014642	0.0105685	0.935444	0.992555	0.890757	0.184708	0.177198	0.869957	0.824184	0.0783011	0.563021	0.995969	0.995969	-0.116976	0.372754	0.831154	0.713235
15410805	CHD2	ENSGALG00000006949	0.0973623	0.526678	0.917284	0.823206	0.0321932	0.839315	0.989357	0.937301	0.072666	0.647582	0.995969	0.995969	-0.0568894	0.710911	0.946455	0.812177
15552310	CHD2	ENSGALG00000006949	0.0370933	0.822649	0.976656	0.876489	-0.0281666	0.869373	0.991508	0.93934	0.0425346	0.803916	0.995969	0.995969	0.0336079	0.839063	0.973358	0.835264
15555495	CHD4	ENSGALG00000013565	-0.0210302	0.838507	0.979027	0.878616	0.078253	0.465396	0.952701	0.902574	0.0675041	0.528468	0.995969	0.995969	0.0102814	0.920615	0.986514	0.846554
15468226	CHD5	ENSGALG00000000747	0.110801	0.241942	0.806032	0.723364	-0.0634586	0.514418	0.964914	0.914145	0.0604686	0.534315	0.995969	0.995969	0.0131262	0.888653	0.982611	0.843204
15454028	CHD7	ENSGALG00000041080	0.114216	0.21543	0.790446	0.709376	-0.0633232	0.503588	0.963199	0.91252	0.0955632	0.314796	0.995969	0.995969	0.0446707	0.624739	0.92546	0.794161
15454032	CHD7	ENSGALG00000041080	0.105139	0.403654	0.878419	0.788327	0.00887397	0.945433	0.997292	0.944819	0.135015	0.301496	0.995969	0.995969	0.0210023	0.866864	0.978596	0.839759
[truncated: 15,666 more rows]

## Sheet: Enrichment analysis
Hepatic transcriptomics of broilers with low and high feed conversion in response to caloric restriction
Adewunmi O. Omotoso, Henry Reyer, Michael Oster, Siriluck Ponsuksili, Barbara Metzler-Zebeli, Klaus Wimmers
Supplementary Table S2. Gene expression and enrichment analysis in the liver of low and high RFI broiler chickens subjected to an ad libitum vs. a restrictive feeding regimen.
Contrast	Database	Term	Term ID	B-H adjusted P-value	Term size	Intersection size	Genes	Ensembl ID
Low RFI vs. high RFI (ad libitum feeding)	GO:BP	Positive regulation of cell-substrate adhesion	GO:0010811	0.000945038	83	10	FOXF1, FMN1, EMP2, VWC2, MYOC, NPNT, WNT4, GSK3B, RAC3, TEK	ENSGALG00000034111, ENSGALG00000009723, ENSGALG00000050207, ENSGALG00000013081, ENSGALG00000021074, ENSGALG00000043555, ENSGALG00000041708, ENSGALG00000014977, ENSGALG00000040606, ENSGALG00000001840
	GO:BP	Positive regulation of cell-matrix adhesion	GO:0001954	0.0133495	32	6	FMN1, EMP2, MYOC, WNT4, GSK3B, TEK	ENSGALG00000009723, ENSGALG00000050207, ENSGALG00000021074, ENSGALG00000041708, ENSGALG00000014977, ENSGALG00000001840
Low RFI vs. high RFI (restricted feeding)	GO:BP	Positive regulation of heterotypic cell-cell adhesion	GO:0034116	0.00120641	7	4	GCNT2, BMP7, FGB, FGG	ENSGALG00000048035, ENSGALG00000007668, ENSGALG00000009262, ENSGALG00000009268
	GO:BP	Regulation of heterotypic cell-cell adhesion	GO:0034114	0.0162484	12	4	GCNT2, BMP7, FGB, FGG	ENSGALG00000048035, ENSGALG00000007668, ENSGALG00000009262, ENSGALG00000009268
	REACTOM	Complement cascade	REAC:R-GGA-2132285	0.00901376	14	4	C8A, MBL2, C8B, C1R	ENSGALG00000010850, ENSGALG00000002507, ENSGALG00000010853, ENSGALG00000014659
Restrictive vs. ad libitum feeding (low RFI)	KEGG	Drug metabolism - cytochrome P450	KEGG:00982	0.0220512	31	3	ENSGALG00000011805, ADH1C, MGST3	ENSGALG00000011805, ENSGALG00000030614, ENSGALG00000003445
	KEGG	Metabolism of xenobiotics by cytochrome P450	KEGG:00980	0.0242418	32	3	ENSGALG00000011805, ADH1C, MGST3	ENSGALG00000011805, ENSGALG00000030614, ENSGALG00000003445
Restrictive vs. ad libitum feeding (high RFI)	GO:BP	Regulation of coagulation	GO:0050818	0.00574731	38	8	NFE2L2, CD36, KNG1, FGB, FGG, PROS1, HS3ST5, SERPINF2	ENSGALG00000009240, ENSGALG00000008439, ENSGALG00000046159, ENSGALG00000009262, ENSGALG00000009268, ENSGALG00000015409, ENSGALG00000026594, ENSGALG00000002987
	GO:BP	Regulation of response to external stimulus	GO:0032101	0.00889953	446	28	NFE2L2, NOD1, IL1RL1, CRTAM, CASK, TKFC, MPP1, PLSCR1, NINJ1, NR1H4, MMRN1, STK39, MVK, CSF1R, PDCD4, GPR183, ESR1, IL16, CD36, KNG1, FGB, GPER1, NLRC5, FGG, FGL2, PROS1, METRNL, SERPINF2	ENSGALG00000009240, ENSGALG00000036807, ENSGALG00000016785, ENSGALG00000006527, ENSGALG00000042400, ENSGALG00000037854, ENSGALG00000005071, ENSGALG00000006805, ENSGALG00000026891, ENSGALG00000011594, ENSGALG00000010391, ENSGALG00000010930, ENSGALG00000013848, ENSGALG00000005725, ENSGALG00000008700, ENSGALG00000016881, ENSGALG00000012973, ENSGALG00000006388, ENSGALG00000008439, ENSGALG00000046159,…
	GO:BP	Regulation of wound healing	GO:0061041	0.0136175	70	10	NFE2L2, FERMT2, CASK, MMRN1, CD36, KNG1, FGB, FGG, PROS1, SERPINF2	ENSGALG00000009240, ENSGALG00000012425, ENSGALG00000042400, ENSGALG00000010391, ENSGALG00000008439, ENSGALG00000046159, ENSGALG00000009262, ENSGALG00000009268, ENSGALG00000015409, ENSGALG00000002987
	GO:BP	Negative regulation of coagulation	GO:0050819	0.027647	23	6	KNG1, FGB, FGG, PROS1, HS3ST5, SERPINF2	ENSGALG00000046159, ENSGALG00000009262, ENSGALG00000009268, ENSGALG00000015409, ENSGALG00000026594, ENSGALG00000002987
	GO:BP	Positive regulation of ERK1 and ERK2 cascade	GO:0070374	0.0318244	111	12	NOD1, FERMT2, NPNT, FGFR3, CSF1R, GPR183, CD36, FGB, GPER1, FGG, BMPER, SERPINF2	ENSGALG00000036807, ENSGALG00000012425, ENSGALG00000043555, ENSGALG00000015708, ENSGALG00000005725, ENSGALG00000016881, ENSGALG00000008439, ENSGALG00000009262, ENSGALG00000004064, ENSGALG00000009268, ENSGALG00000029811, ENSGALG00000002987
	GO:BP	Regulation of blood coagulation	GO:0030193	0.0348049	35	7	NFE2L2, CD36, KNG1, FGB, FGG, PROS1, SERPINF2	ENSGALG00000009240, ENSGALG00000008439, ENSGALG00000046159, ENSGALG00000009262, ENSGALG00000009268, ENSGALG00000015409, ENSGALG00000002987
	GO:BP	Superoxide metabolic process	GO:0006801	0.0423104	36	7	NFE2L2, CYBB, APOA4, GCH1, CD36, SH3PXD2B, SH3PXD2A	ENSGALG00000009240, ENSGALG00000016261, ENSGALG00000007109, ENSGALG00000012200, ENSGALG00000008439, ENSGALG00000002831, ENSGALG00000008293
	GO:BP	Negative regulation of wound healing	GO:0061045	0.0423104	36	7	CASK, MMRN1, KNG1, FGB, FGG, PROS1, SERPINF2	ENSGALG00000042400, ENSGALG00000010391, ENSGALG00000046159, ENSGALG00000009262, ENSGALG00000009268, ENSGALG00000015409, ENSGALG00000002987
	GO:BP	Regulation of hemostasis	GO:1900046	0.0423104	36	7	NFE2L2, CD36, KNG1, FGB, FGG, PROS1, SERPINF2	ENSGALG00000009240, ENSGALG00000008439, ENSGALG00000046159, ENSGALG00000009262, ENSGALG00000009268, ENSGALG00000015409, ENSGALG00000002987
